# Supplementary material for: A data-driven approach for timescale decomposition of biochemical reaction networks
Source: mSystems. 2024 Jan 23;9(2):e01001-23. doi: 10.1128/msystems.01001-23 (PMC10946255; doi:10.1128/msystems.01001-23)
Supplement: Data S1 — Information about the kinetic model of the glycolytic pathway discussed in the text. [file msystems.01001-23-s0001.xlsx]

## Sheet: legend
This dataset contains information about the kinetic model of the glycolytic pathway discussed in the main text. The description of each sheet is are given below:
Sheet	Description
S	Stoichiometry matrix
Therm	Thermodynamic properties of reactions
Kin	Kinetic parameters of reactions
Metabolites	Metabolite names
Reaction	Reaction names

## Sheet: S
	HEX1	PGI	PFK	FBA	TPI	GAPD	PGK	PGM	ENO	PYK	LDH_L	DM_amp_c	ADK1	SK_pyr_c	SK_lac__L_c	ATPM	DM_nadh	SK_glc__D_c	SK_amp_c	SK_h_c	SK_h2o_c	SK_pi_c
glc__D_c	-1	0	0	0	0	0	0	0	0	0	0	0	0	0	0	0	0	1	0	0	0	0
g6p_c	1	-1	0	0	0	0	0	0	0	0	0	0	0	0	0	0	0	0	0	0	0	0
f6p_c	0	1	-1	0	0	0	0	0	0	0	0	0	0	0	0	0	0	0	0	0	0	0
fdp_c	0	0	1	-1	0	0	0	0	0	0	0	0	0	0	0	0	0	0	0	0	0	0
dhap_c	0	0	0	1	-1	0	0	0	0	0	0	0	0	0	0	0	0	0	0	0	0	0
g3p_c	0	0	0	1	1	-1	0	0	0	0	0	0	0	0	0	0	0	0	0	0	0	0
13dpg_c	0	0	0	0	0	1	-1	0	0	0	0	0	0	0	0	0	0	0	0	0	0	0
3pg_c	0	0	0	0	0	0	1	-1	0	0	0	0	0	0	0	0	0	0	0	0	0	0
2pg_c	0	0	0	0	0	0	0	1	-1	0	0	0	0	0	0	0	0	0	0	0	0	0
pep_c	0	0	0	0	0	0	0	0	1	-1	0	0	0	0	0	0	0	0	0	0	0	0
pyr_c	0	0	0	0	0	0	0	0	0	1	-1	0	0	-1	0	0	0	0	0	0	0	0
lac__L_c	0	0	0	0	0	0	0	0	0	0	1	0	0	0	-1	0	0	0	0	0	0	0
nad_c	0	0	0	0	0	-1	0	0	0	0	1	0	0	0	0	0	1	0	0	0	0	0
nadh_c	0	0	0	0	0	1	0	0	0	0	-1	0	0	0	0	0	-1	0	0	0	0	0
amp_c	0	0	0	0	0	0	0	0	0	0	0	-1	1	0	0	0	0	0	1	0	0	0
adp_c	1	0	1	0	0	0	-1	0	0	-1	0	0	-2	0	0	1	0	0	0	0	0	0
atp_c	-1	0	-1	0	0	0	1	0	0	1	0	0	1	0	0	-1	0	0	0	0	0	0
pi_c	0	0	0	0	0	-1	0	0	0	0	0	0	0	0	0	1	0	0	0	0	0	-1
h_c	1	0	1	0	0	1	0	0	0	-1	-1	0	0	0	0	1	1	0	0	-1	0	0
h2o_c	0	0	0	0	0	0	0	0	1	0	0	0	0	0	0	-1	0	0	0	0	-1	0

## Sheet: Therm
	Keq	Gamma_Keq
HEX1	850	1e-05
PGI	0.41	0.993677
PFK	310	0.000431
FBA	0.082	0.972937
TPI	0.057	0.796249
GAPD	0.018	0.381183
PGK	1800	0.975041
PGM	0.147	0.994048
ENO	1.695	0.887608
PYK	363000	5.4e-05
LDH_L	26300	0.001678
DM_amp_c	10000000000	0
ADK1	1.65	1
SK_pyr_c	1	0.995008
SK_lac__L_c	1	0.735294
ATPM	10000000000	0
DM_nadh	10000000000	0
SK_glc__D_c	10000000000	0
SK_amp_c	10000000000	0
SK_h_c	1	0.701253
SK_h2o_c	1	1
SK_pi_c	1	1

## Sheet: Kin
	k_perc	v_exp
HEX1	0.7	1.12
PGI	3644.44	1.12
PFK	35.369	1.12
FBA	2834.57	1.12
TPI	34.356	1.12
GAPD	3376.75	2.24
PGK	1.27353e+06	2.24
PGM	4868.59	2.24
ENO	1763.74	2.24
PYK	454.386	2.24
LDH_L	1112.57	2.016
DM_amp_c	0.161	0.014
ADK1	100000	0
SK_pyr_c	744.186	0.224
SK_lac__L_c	5.6	2.016
ATPM	1.4	2.24
DM_nadh	7.442	0.224
SK_glc__D_c	1.12	1.12
SK_amp_c	0.014	0.014
SK_h_c	100000	2.688
SK_h2o_c	100000	0
SK_pi_c	0.23	0

## Sheet: Metabolites
	Abbreviations	Metabolites	Initial Concentration
1	glc__D_c	D-Glucose	1
2	g6p_c	D-Glucose 6-phosphate	0.0486
3	f6p_c	D-Fructose 6-phosphate	0.0198
4	fdp_c	D-Fructose 1,6-bisphosphate	0.0146
5	dhap_c	Dihydroxyacetone phosphate	0.16
6	g3p_c	Glyceraldehyde 3-phosphate	0.00728
7	13dpg_c	3-Phospho-D-glyceroyl phosphate	0.000243
8	3pg_c	3-Phospho-D-glycerate	0.0773
9	2pg_c	D-Glycerate 2-phosphate	0.0113
10	pep_c	Phosphoenolpyruvate	0.017
11	pyr_c	Pyruvate	0.060301
12	lac__L_c	L-Lactate	1.36
13	nad_c	Nicotinamide adenine dinucleotide - oxidized	0.0589
14	nadh_c	Nicotinamide adenine dinucleotide - reduced	0.0301
15	amp_c	AMP	0.0867281
16	adp_c	ADP	0.29
17	atp_c	ATP	1.6
18	pi_c	Phosphate	2.5
19	h_c	H+	8.99757e-05
20	h2o_c	H2O	1

## Sheet: Reactions
	Abbreviations	Enzymes/Transporter/Load	Elementally Balanced Reaction
1	HEX1	Hexokinase (D-glucose:ATP)	atp_c + glc__D_c <=> adp_c + g6p_c + h_c
2	PGI	Glucose-6-phosphate isomerase	g6p_c <=> f6p_c
3	PFK	Phosphofructokinase	atp_c + f6p_c <=> adp_c + fdp_c + h_c
4	FBA	Fructose-bisphosphate aldolase	fdp_c <=> dhap_c + g3p_c
5	TPI	Triose-phosphate isomerase	dhap_c <=> g3p_c
6	GAPD	Glyceraldehyde-3-phosphate dehydrogenase	g3p_c + nad_c + pi_c <=> _13dpg_c + h_c + nadh_c
7	PGK	Phosphoglycerate kinase	_13dpg_c + adp_c <=> _3pg_c + atp_c
8	PGM	Phosphoglycerate mutase	_3pg_c <=> _2pg_c
9	ENO	Enolase	_2pg_c <=> h2o_c + pep_c
10	PYK	Pyruvate kinase	adp_c + h_c + pep_c <=> atp_c + pyr_c
11	LDH_L	L-lactate dehydrogenase	h_c + nadh_c + pyr_c <=> lac__L_c + nad_c
12	DM_amp_c	AMP demand	amp_c -->
13	ADK1	Adenylate kinase	2 adp_c <=> amp_c + atp_c
14	SK_pyr_c	Pyruvate sink	pyr_c <=>
15	SK_lac__L_c	L-Lactate sink	lac__L_c <=>
16	ATPM	ATP maintenance requirement	atp_c + h2o_c --> adp_c + h_c + pi_c
17	DM_nadh	Demand NADH	nadh_c --> h_c + nad_c
18	SK_glc__D_c	D-Glucose sink	<=> glc__D_c
19	SK_amp_c	AMP sink	<=> amp_c
20	SK_h_c	H+ sink	h_c <=>
21	SK_h2o_c	H2O sink	h2o_c <=>
