# Supplementary material for: A data-driven approach for timescale decomposition of biochemical reaction networks
Source: mSystems. 2024 Jan 23;9(2):e01001-23. doi: 10.1128/msystems.01001-23 (PMC10946255; doi:10.1128/msystems.01001-23)
Supplement: Data S2 — Complete pooling matrices of the glycolytic pathway associated with the sliding time window as it moves from the initial time to the steady state. [file msystems.01001-23-s0002.xlsx]

## Sheet: legend
This dataset contains the complete pooling matrices of the glycolytic pathway associated with the sliding time window as it moves from the initial time to the steady state. The pooling matrices are partially given for selected time windows in Fig. 4C of the main text.

## Sheet: Pools
i_w	t_1	t_2		glc__D_c	g6p_c	f6p_c	fdp_c	dhap_c	g3p_c	13dpg_c	3pg_c	2pg_c	pep_c	pyr_c	lac__L_c	nad_c	nadh_c	amp_c	adp_c	atp_c	pi_c	h_c	h2o_c	lmb_1		glc__D_c	g6p_c	f6p_c	fdp_c	dhap_c	g3p_c	13dpg_c	3pg_c	2pg_c	pep_c	pyr_c	lac__L_c	nad_c	nadh_c	amp_c	adp_c	atp_c	pi_c	h_c	h2o_c	lmb_2		glc__D_c	g6p_c
1	1e-07	9.0452e-07		2.029e-07	-1.99325e-07	1.99819e-07	-2.01957e-07	9.127e-10	-6.39058e-07	-8.59793e-05	8.64432e-05	1.75476e-07	-2.10761e-06	2.10792e-06	-8.56146e-10	-6.40337e-07	6.4032e-07	0.0263226	0.421341	-0.447663	0.474075	0.445325	-0.445327	-63399.9
2	1.10384e-07	9.65589e-07		2.14684e-07	-2.12e-07	2.12547e-07	-2.14954e-07	1.04182e-09	-6.90026e-07	-9.07251e-05	9.12206e-05	1.94827e-07	-2.23959e-06	2.23997e-06	-7.9455e-10	-6.91463e-07	6.91426e-07	0.0273236	0.420623	-0.447947	0.475364	0.444804	-0.444806	-63495.3
3	1.21422e-07	1.0305e-06		2.2672e-07	-2.25629e-07	2.26224e-07	-2.28935e-07	1.1444e-09	-7.46169e-07	-9.57403e-05	9.62703e-05	2.1666e-07	-2.38133e-06	2.38181e-06	-7.06097e-10	-7.4777e-07	7.47762e-07	0.0283941	0.419858	-0.448252	0.476745	0.444239	-0.444241	-63632.9
4	1.33155e-07	1.09951e-06		2.40101e-07	-2.40302e-07	2.40954e-07	-2.44005e-07	1.4117e-09	-8.08077e-07	-0.000101024	0.000101591	2.41349e-07	-2.53343e-06	2.53394e-06	-6.19178e-10	-8.09883e-07	8.09899e-07	0.0295374	0.419043	-0.44858	0.478221	0.443627	-0.443629	-63789.9
5	1.45627e-07	1.17286e-06		2.57262e-07	-2.56e-07	2.56741e-07	-2.60228e-07	1.63753e-09	-8.76397e-07	-0.000106574	0.000107181	2.69303e-07	-2.69646e-06	2.69703e-06	-5.59636e-10	-8.78471e-07	8.78466e-07	0.0307566	0.418176	-0.448933	0.479799	0.442963	-0.442966	-63945.7
6	1.58886e-07	1.25084e-06		2.73189e-07	-2.72985e-07	2.73721e-07	-2.7767e-07	1.82078e-09	-9.51821e-07	-0.00011238	0.000113031	3.00941e-07	-2.87093e-06	2.87161e-06	-4.89146e-10	-9.54128e-07	9.54185e-07	0.0320536	0.417258	-0.449311	0.481481	0.442245	-0.442248	-64073.6
7	1.72979e-07	1.33372e-06		2.92807e-07	-2.91121e-07	2.91903e-07	-2.96422e-07	2.12381e-09	-1.03508e-06	-0.000118429	0.000119128	3.36709e-07	-3.05733e-06	3.05804e-06	-4.13578e-10	-1.03776e-06	1.0378e-06	0.0334298	0.416288	-0.449718	0.48327	0.441469	-0.441471	-64149.6
8	1.8796e-07	1.42183e-06		3.12774e-07	-3.1057e-07	3.11352e-07	-3.1656e-07	2.37705e-09	-1.12703e-06	-0.000124703	0.000125454	3.7712e-07	-3.25615e-06	3.25699e-06	-3.57413e-10	-1.13014e-06	1.13016e-06	0.0348863	0.415267	-0.450153	0.485168	0.440629	-0.440632	-64155.4
9	2.03886e-07	1.51549e-06		3.33785e-07	-3.3135e-07	3.32175e-07	-3.38165e-07	2.98996e-09	-1.22859e-06	-0.000131181	0.000131987	4.22782e-07	-3.46794e-06	3.46887e-06	-1.40643e-09	-1.23224e-06	1.23224e-06	0.0364239	0.414196	-0.45062	0.487179	0.439722	-0.439725	-64076.9
10	2.20814e-07	1.61505e-06		3.57351e-07	-3.5357e-07	3.54416e-07	-3.61363e-07	3.51143e-09	-1.34084e-06	-0.000137832	0.0001387	4.7435e-07	-3.69322e-06	3.6943e-06	-1.30992e-09	-1.34511e-06	1.34509e-06	0.0380431	0.413077	-0.45112	0.489305	0.438742	-0.438745	-63903.5
11	2.38809e-07	1.72088e-06		3.817e-07	-3.7728e-07	3.78163e-07	-3.86233e-07	4.06683e-09	-1.46491e-06	-0.000144627	0.000145561	5.32566e-07	-3.9326e-06	3.93384e-06	-1.22155e-09	-1.46992e-06	1.46993e-06	0.0397444	0.41191	-0.451655	0.491548	0.437685	-0.437688	-63629.8
12	2.57938e-07	1.83338e-06		4.07177e-07	-4.02588e-07	4.03504e-07	-4.12919e-07	4.75842e-09	-1.60173e-06	-0.000151566	0.000152572	5.97923e-07	-4.18694e-06	4.18838e-06	-1.12265e-09	-1.60766e-06	1.60764e-06	0.0415323	0.410695	-0.452227	0.493916	0.436543	-0.436547	-63269.7
13	2.78272e-07	1.95297e-06		4.3485e-07	-4.29565e-07	4.30584e-07	-4.41538e-07	5.55461e-09	-1.7521e-06	-0.000158671	0.000159755	6.70846e-07	-4.45743e-06	4.45913e-06	-1.02204e-09	-1.75909e-06	1.75909e-06	0.0434134	0.409425	-0.452838	0.496416	0.435312	-0.435315	-62843.7
14	2.99886e-07	2.08009e-06		4.6476e-07	-4.5843e-07	4.59509e-07	-4.72243e-07	6.52842e-09	-1.91694e-06	-0.00016596	0.000167129	7.51808e-07	-4.74523e-06	4.74724e-06	-9.36464e-10	-1.92518e-06	1.92517e-06	0.0453949	0.408096	-0.453491	0.499058	0.433982	-0.433986	-62367
15	3.22863e-07	2.21522e-06		4.96062e-07	-4.89269e-07	4.90442e-07	-5.05216e-07	7.73282e-09	-2.09728e-06	-0.000173453	0.000174712	8.41333e-07	-5.05168e-06	5.05405e-06	-8.5267e-10	-2.10694e-06	2.10694e-06	0.047484	0.406703	-0.454187	0.501851	0.432547	-0.432551	-61851.4
16	3.47287e-07	2.35886e-06		5.30122e-07	-5.22242e-07	5.23526e-07	-5.40615e-07	9.01943e-09	-2.29427e-06	-0.000181164	0.000182523	9.40039e-07	-5.37819e-06	5.38093e-06	-7.65827e-10	-2.30559e-06	2.30557e-06	0.0496886	0.405241	-0.45493	0.504806	0.430997	-0.431001	-61305.2
17	3.7325e-07	2.51155e-06		5.66803e-07	-5.57514e-07	5.5891e-07	-5.78651e-07	1.05395e-08	-2.50921e-06	-0.000189109	0.000190575	1.04862e-06	-5.72622e-06	5.72939e-06	-6.90141e-10	-2.52242e-06	2.52241e-06	0.0520164	0.403704	-0.45572	0.507933	0.429323	-0.429327	-60733.9
18	4.00848e-07	2.67386e-06		6.05044e-07	-5.95283e-07	5.96781e-07	-6.19517e-07	1.22223e-08	-2.74356e-06	-0.000197298	0.00019888	1.16786e-06	-6.09739e-06	6.10108e-06	3.41591e-11	-2.75893e-06	2.75892e-06	0.0544755	0.402087	-0.456562	0.511242	0.427514	-0.427518	-60140.8
19	4.30185e-07	2.8464e-06		6.46383e-07	-6.35727e-07	6.37323e-07	-6.63467e-07	1.42558e-08	-2.99897e-06	-0.000205738	0.000207446	1.29868e-06	-6.49339e-06	6.49767e-06	5.8223e-11	-3.0168e-06	3.01678e-06	0.0570742	0.400384	-0.457458	0.514746	0.425559	-0.425563	-59527.3
20	4.61371e-07	3.02981e-06		6.90986e-07	-6.79029e-07	6.8076e-07	-7.10737e-07	1.64864e-08	-3.27728e-06	-0.000214429	0.000216274	1.44208e-06	-6.91599e-06	6.92091e-06	7.77651e-11	-3.2979e-06	3.2979e-06	0.0598201	0.398591	-0.458411	0.518454	0.423443	-0.423447	-58891.6
21	4.94521e-07	3.22477e-06		7.38751e-07	-7.25436e-07	7.27267e-07	-7.61616e-07	1.9057e-08	-3.58063e-06	-0.000223349	0.000225341	1.59924e-06	-7.36681e-06	7.37249e-06	6.6244e-10	-3.60445e-06	3.60443e-06	0.0627175	0.396706	-0.459424	0.522374	0.421154	-0.421159	-58222.5
22	5.29759e-07	3.43201e-06		7.89476e-07	-7.75113e-07	7.77062e-07	-8.16406e-07	2.20141e-08	-3.91141e-06	-0.000232459	0.000234611	1.7715e-06	-7.84745e-06	7.85397e-06	6.49425e-10	-3.93891e-06	3.93888e-06	0.0657687	0.394731	-0.4605	0.526511	0.418679	-0.418683	-57507.2
23	5.67218e-07	3.65232e-06		8.4451e-07	-8.28293e-07	8.30369e-07	-8.75429e-07	2.5447e-08	-4.2723e-06	-0.000241707	0.000244033	1.96033e-06	-8.35953e-06	8.36703e-06	6.25941e-10	-4.30403e-06	4.30401e-06	0.0689745	0.392668	-0.461643	0.530869	0.416001	-0.416006	-56734.5
24	6.07036e-07	3.88649e-06		9.03256e-07	-8.8522e-07	8.87402e-07	-9.39048e-07	2.94081e-08	-4.66626e-06	-0.000251026	0.000253542	2.16741e-06	-8.90465e-06	8.91326e-06	1.0711e-09	-4.70292e-06	4.70287e-06	0.0723343	0.390521	-0.462856	0.535452	0.413105	-0.41311	-55895.2
25	6.49364e-07	4.13543e-06		9.6658e-07	-9.46096e-07	9.48423e-07	-1.00764e-06	3.39981e-08	-5.09658e-06	-0.000260332	0.000263054	2.39459e-06	-9.48443e-06	9.49434e-06	1.017e-09	-5.13893e-06	5.13889e-06	0.0758455	0.388297	-0.464143	0.54026	0.409975	-0.40998	-54981.7
26	6.94357e-07	4.40004e-06		1.03457e-06	-1.01119e-06	1.01367e-06	-1.08163e-06	3.93213e-08	-5.56668e-06	-0.000269549	0.000272495	2.64378e-06	-1.01008e-05	1.01122e-05	1.38374e-09	-5.61561e-06	5.61559e-06	0.0795071	0.386001	-0.465508	0.545297	0.40659	-0.406595	-53993.8
27	7.42185e-07	4.68133e-06		1.10713e-06	-1.08087e-06	1.0835e-06	-1.16149e-06	4.54562e-08	-6.07971e-06	-0.000278667	0.000281858	2.91657e-06	-1.07564e-05	1.07695e-05	1.29189e-09	-6.13627e-06	6.13626e-06	0.0833272	0.383627	-0.466955	0.550574	0.402929	-0.402935	-52947.2
28	7.93027e-07	4.98034e-06		1.18534e-06	-1.15547e-06	1.15827e-06	-1.24773e-06	5.24884e-08	-6.63908e-06	-0.000287677	0.000291134	3.21468e-06	-1.14544e-05	1.14695e-05	1.57728e-09	-6.7044e-06	6.70441e-06	0.0873147	0.381171	-0.468486	0.556102	0.398969	-0.398974	-51854.1
29	8.47071e-07	5.29818e-06		1.269e-06	-1.23539e-06	1.23836e-06	-1.34094e-06	6.05651e-08	-7.24854e-06	-0.000296561	0.000300307	3.53997e-06	-1.21978e-05	1.22152e-05	1.82712e-09	-7.32393e-06	7.32395e-06	0.0914775	0.378627	-0.470104	0.561893	0.394682	-0.394688	-50722.6
30	9.0452e-07	5.63605e-06		1.35906e-06	-1.32104e-06	1.32418e-06	-1.44173e-06	6.99088e-08	-7.91217e-06	-0.000305281	0.000309343	3.89448e-06	-1.29898e-05	1.30098e-05	2.03709e-09	-7.99913e-06	7.99915e-06	0.0958198	0.375993	-0.471813	0.567954	0.390041	-0.390047	-49553
31	9.65589e-07	5.99521e-06		1.45557e-06	-1.41275e-06	1.41608e-06	-1.55077e-06	8.05432e-08	-8.63419e-06	-0.000313749	0.000318155	4.28012e-06	-1.38326e-05	1.38556e-05	2.20973e-09	-8.73446e-06	8.73448e-06	0.100333	0.37328	-0.473613	0.574277	0.385024	-0.38503	-48329.3
32	1.0305e-06	6.37699e-06		1.5594e-06	-1.51084e-06	1.51438e-06	-1.66877e-06	9.29725e-08	-9.41905e-06	-0.000321842	0.000326623	4.69885e-06	-1.47279e-05	1.47543e-05	2.66543e-09	-9.53473e-06	9.53474e-06	0.104999	0.370508	-0.475507	0.580846	0.379609	-0.379615	-47033
33	1.09951e-06	6.78282e-06		1.67038e-06	-1.61563e-06	1.61939e-06	-1.79651e-06	1.07342e-07	-1.02714e-05	-0.000329409	0.000334598	5.15264e-06	-1.56771e-05	1.57074e-05	3.06691e-09	-1.04049e-05	1.0405e-05	0.109795	0.367701	-0.477495	0.587638	0.373775	-0.373782	-45649.3
34	1.17286e-06	7.21422e-06		1.78962e-06	-1.72746e-06	1.73145e-06	-1.93481e-06	1.24007e-07	-1.11956e-05	-0.000336348	0.000341983	5.64303e-06	-1.66821e-05	1.67169e-05	3.39985e-09	-1.13499e-05	1.13499e-05	0.1147	0.364878	-0.479578	0.594634	0.367504	-0.367511	-44174.3
35	1.25084e-06	7.6728e-06		1.91747e-06	-1.84668e-06	1.85093e-06	-2.08461e-06	1.43373e-07	-1.21956e-05	-0.000342603	0.000348725	6.1711e-06	-1.7745e-05	1.77851e-05	3.94906e-09	-1.23739e-05	1.23739e-05	0.119697	0.362056	-0.481752	0.601813	0.360776	-0.360783	-42610.8
36	1.33372e-06	8.16027e-06		2.05388e-06	-1.97369e-06	1.9782e-06	-2.24689e-06	1.65868e-07	-1.32753e-05	-0.00034811	0.000354761	6.73773e-06	-1.88679e-05	1.89141e-05	4.68171e-09	-1.34816e-05	1.34816e-05	0.124762	0.359254	-0.484016	0.60915	0.353575	-0.353581	-40960.6
37	1.42183e-06	8.67845e-06		2.1996e-06	-2.10887e-06	2.11364e-06	-2.42274e-06	1.91977e-07	-1.44384e-05	-0.000352842	0.00036007	7.34336e-06	-2.00531e-05	2.01062e-05	5.31066e-09	-1.46771e-05	1.46771e-05	0.129876	0.356489	-0.486365	0.616618	0.345886	-0.345893	-39230.4
38	1.51549e-06	9.22928e-06		2.35575e-06	-2.25259e-06	2.25764e-06	-2.61335e-06	2.22247e-07	-1.56882e-05	-0.000356794	0.00036465	7.98802e-06	-2.13028e-05	2.1364e-05	6.30477e-09	-1.59645e-05	1.59645e-05	0.135014	0.353777	-0.488791	0.624188	0.337699	-0.337706	-37427.5
39	1.61505e-06	9.81481e-06		2.52228e-06	-2.40526e-06	2.41058e-06	-2.81996e-06	2.57262e-07	-1.70279e-05	-0.000359976	0.000368515	8.67145e-06	-2.26195e-05	2.26899e-05	7.1595e-09	-1.73477e-05	1.73477e-05	0.140154	0.351132	-0.491285	0.631827	0.329008	-0.329014	-35561.7
40	1.72088e-06	1.04372e-05		2.70018e-06	-2.56728e-06	2.5729e-06	-3.04397e-06	2.97652e-07	-1.84605e-05	-0.000362437	0.000371717	9.39309e-06	-2.40062e-05	2.40871e-05	8.09516e-09	-1.88306e-05	1.88306e-05	0.145276	0.348561	-0.493837	0.639506	0.319807	-0.319813	-33645.8
41	1.83338e-06	1.10989e-05		2.88987e-06	-2.73905e-06	2.74499e-06	-3.28686e-06	3.4418e-07	-1.9989e-05	-0.000364223	0.000374309	1.01521e-05	-2.54655e-05	2.55586e-05	9.28497e-09	-2.04169e-05	2.04169e-05	0.15036	0.346074	-0.496434	0.647189	0.310097	-0.310104	-31692
42	1.95297e-06	1.18022e-05		3.09217e-06	-2.92097e-06	2.92724e-06	-3.55021e-06	3.97647e-07	-2.16161e-05	-0.000365388	0.000376348	1.09474e-05	-2.70003e-05	2.71072e-05	1.04913e-08	-2.21106e-05	2.21106e-05	0.155381	0.343678	-0.499059	0.654839	0.299888	-0.299894	-29712.9
43	2.08009e-06	1.25498e-05		3.30754e-06	-3.11334e-06	3.11996e-06	-3.83569e-06	4.59051e-07	-2.3344e-05	-0.000365987	0.000377892	1.17774e-05	-2.86129e-05	2.87354e-05	1.18699e-08	-2.39149e-05	2.39149e-05	0.16031	0.341386	-0.501697	0.662408	0.289195	-0.289201	-27719
44	2.21522e-06	1.33445e-05		3.53669e-06	-3.31654e-06	3.3235e-06	-4.1451e-06	5.29371e-07	-2.51753e-05	-0.00036608	0.00037901	1.26405e-05	-3.03058e-05	3.04462e-05	1.39015e-08	-2.58336e-05	2.58336e-05	0.165122	0.339207	-0.504329	0.669856	0.278043	-0.278049	-25723.6
45	2.35886e-06	1.41893e-05		3.78057e-06	-3.53086e-06	3.53817e-06	-4.48039e-06	6.09672e-07	-2.71123e-05	-0.000365736	0.000379772	1.35348e-05	-3.20822e-05	3.22426e-05	1.57957e-08	-2.78705e-05	2.78705e-05	0.169795	0.337141	-0.506936	0.677137	0.266462	-0.266467	-23741.2
46	2.51155e-06	1.50873e-05		4.03961e-06	-3.75658e-06	3.76426e-06	-4.84363e-06	7.01216e-07	-2.91572e-05	-0.000365018	0.000380249	1.44585e-05	-3.39444e-05	3.41276e-05	1.80234e-08	-3.00292e-05	3.00292e-05	0.174303	0.335194	-0.509497	0.684207	0.254493	-0.254499	-21784.5
47	2.67386e-06	1.60419e-05		4.31455e-06	-3.99394e-06	4.00198e-06	-5.23704e-06	8.05341e-07	-3.1312e-05	-0.000363981	0.000380499	1.54093e-05	-3.58952e-05	3.6104e-05	2.06363e-08	-3.23136e-05	3.23136e-05	0.178619	0.333373	-0.511992	0.69102	0.242188	-0.242193	-19866.6
48	2.8464e-06	1.70566e-05		4.60583e-06	-4.24312e-06	4.25155e-06	-5.66298e-06	9.23513e-07	-3.35787e-05	-0.000362679	0.000380585	1.63849e-05	-3.79372e-05	3.81748e-05	2.34113e-08	-3.47276e-05	3.47276e-05	0.182721	0.33168	-0.514402	0.697534	0.229604	-0.229609	-18000.4
49	3.02981e-06	1.81353e-05		4.91445e-06	-4.50438e-06	4.51319e-06	-6.1241e-06	1.05743e-06	-3.59603e-05	-0.000361166	0.000380564	1.73837e-05	-4.00743e-05	4.03441e-05	2.66658e-08	-3.72759e-05	3.72759e-05	0.186596	0.330111	-0.516707	0.703714	0.216803	-0.216808	-16200.6
50	3.22477e-06	1.92819e-05		5.24107e-06	-4.77787e-06	4.78706e-06	-6.6232e-06	1.20885e-06	-3.84588e-05	-0.000359502	0.000380504	1.84034e-05	-4.23098e-05	4.26157e-05	3.01485e-08	-3.99631e-05	3.99631e-05	0.190226	0.328662	-0.518889	0.709528	0.203861	-0.203865	-14478.5
51	3.43201e-06	2.05007e-05		5.58686e-06	-5.06375e-06	5.07334e-06	-7.16335e-06	1.37978e-06	-4.1077e-05	-0.000357738	0.000380462	1.94418e-05	-4.46476e-05	4.49938e-05	3.42535e-08	-4.27943e-05	4.27943e-05	0.193602	0.327329	-0.520931	0.714947	0.190857	-0.190862	-12844.8
52	3.65232e-06	2.17963e-05		5.9521e-06	-5.36223e-06	5.37221e-06	-7.74797e-06	1.57239e-06	-4.38183e-05	-0.000355917	0.000380486	2.04977e-05	-4.7093e-05	4.74839e-05	3.89272e-08	-4.57758e-05	4.57758e-05	0.196721	0.326099	-0.522821	0.719959	0.177869	-0.177874	-11309.8
53	3.88649e-06	2.31736e-05		6.33824e-06	-5.67345e-06	5.68383e-06	-8.38077e-06	1.78911e-06	-4.66863e-05	-0.000354079	0.000380626	2.15693e-05	-4.96509e-05	5.00917e-05	4.42151e-08	-4.89142e-05	4.89142e-05	0.199582	0.324966	-0.524549	0.724549	0.164985	-0.164989	-9880.67
54	4.13543e-06	2.46376e-05		6.746e-06	-5.99761e-06	6.00836e-06	-9.06583e-06	2.03258e-06	-4.9685e-05	-0.000352253	0.000380919	2.26553e-05	-5.23272e-05	5.28232e-05	5.0038e-08	-5.22167e-05	5.22167e-05	0.202185	0.323922	-0.526108	0.728713	0.152285	-0.152289	-8562.74
55	4.40004e-06	2.61939e-05		7.17671e-06	-6.3348e-06	6.34594e-06	-9.80765e-06	2.3058e-06	-5.28185e-05	-0.000350465	0.000381397	2.37542e-05	-5.51278e-05	5.56851e-05	5.66834e-08	-5.56914e-05	5.56914e-05	0.204531	0.322966	-0.527498	0.732451	0.139857	-0.13986	-7358.71
56	4.68133e-06	2.78482e-05		7.63161e-06	-6.68518e-06	6.6967e-06	-1.06112e-05	2.612e-06	-5.60915e-05	-0.000348738	0.000382094	2.48649e-05	-5.80596e-05	5.86847e-05	6.41742e-08	-5.9347e-05	5.9347e-05	0.206624	0.322097	-0.528722	0.73577	0.127779	-0.127783	-6269.86
57	4.98034e-06	2.96067e-05		8.11166e-06	-7.04888e-06	7.06077e-06	-1.14819e-05	2.95483e-06	-5.95092e-05	-0.000347093	0.000383039	2.59861e-05	-6.113e-05	6.183e-05	7.23191e-08	-6.31933e-05	6.31933e-05	0.20847	0.321314	-0.529785	0.738682	0.116131	-0.116134	-5295.3
58	5.29818e-06	3.1476e-05		8.61879e-06	-7.4261e-06	7.43834e-06	-1.2426e-05	3.33832e-06	-6.30776e-05	-0.00034555	0.000384263	2.71172e-05	-6.43477e-05	6.51304e-05	8.16986e-08	-6.72414e-05	6.72414e-05	0.21008	0.320617	-0.530698	0.741207	0.10498	-0.104983	-4432.56
59	5.63605e-06	3.3463e-05		9.15426e-06	-7.81702e-06	7.8296e-06	-1.34501e-05	3.76695e-06	-6.68033e-05	-0.000344126	0.000385795	2.82578e-05	-6.77224e-05	6.85963e-05	9.22252e-08	-7.15037e-05	7.15037e-05	0.211469	0.32	-0.53147	0.743372	0.0943853	-0.0943882	-3677.32
60	5.99521e-06	3.55753e-05		9.72035e-06	-8.22188e-06	8.23478e-06	-1.4562e-05	4.24568e-06	-7.06942e-05	-0.000342832	0.000387658	2.9408e-05	-7.12651e-05	7.22396e-05	1.03968e-07	-7.59943e-05	7.59943e-05	0.212657	0.319456	-0.532114	0.745207	0.0843952	-0.0843978	-3023.6
61	6.37699e-06	3.78206e-05		1.03188e-05	-8.64093e-06	8.65411e-06	-1.57699e-05	4.78004e-06	-7.47588e-05	-0.000341672	0.000389869	3.05682e-05	-7.49878e-05	7.60731e-05	1.17257e-07	-8.07288e-05	8.07288e-05	0.213665	0.318976	-0.532642	0.746747	0.0750432	-0.0750457	-2464.01
62	6.78282e-06	4.02074e-05		1.09518e-05	-9.07438e-06	9.08782e-06	-1.70833e-05	5.37618e-06	-7.90062e-05	-0.00034064	0.000392436	3.17391e-05	-7.89034e-05	8.01107e-05	1.32102e-07	-8.57241e-05	8.57241e-05	0.214514	0.318552	-0.533067	0.748025	0.0663557	-0.066358	-1990.14
63	7.21422e-06	4.27446e-05		1.16218e-05	-9.5224e-06	9.53607e-06	-1.85122e-05	6.0409e-06	-8.34457e-05	-0.000339731	0.00039537	3.29211e-05	-8.30254e-05	8.4367e-05	1.48763e-07	-9.09982e-05	9.09982e-05	0.215222	0.318181	-0.533403	0.749074	0.0583485	-0.0583506	-1593.11
64	7.6728e-06	4.54416e-05		1.23314e-05	-9.98514e-06	9.999e-06	-2.0068e-05	6.78173e-06	-8.8087e-05	-0.000338936	0.000398676	3.41151e-05	-8.73681e-05	8.88574e-05	1.67496e-07	-9.65706e-05	9.65706e-05	0.215807	0.317856	-0.533665	0.749927	0.0510202	-0.0510221	-1264.05
65	8.16027e-06	4.83085e-05		1.30832e-05	-1.04626e-05	1.04766e-05	-2.17629e-05	7.60702e-06	-9.294e-05	-0.000338244	0.000402362	3.53218e-05	-9.19466e-05	9.35983e-05	1.88457e-07	-0.000102462	0.000102462	0.216288	0.317575	-0.533864	0.750612	0.0443671	-0.0443689	-994.15
66	8.67845e-06	5.1356e-05		1.38802e-05	-1.09549e-05	1.0969e-05	-2.36107e-05	8.5259e-06	-9.80148e-05	-0.000337646	0.000406436	3.65422e-05	-9.67768e-05	9.86071e-05	2.12162e-07	-0.000108694	0.000108694	0.216678	0.317333	-0.534012	0.751157	0.0383629	-0.0383646	-775.105
67	9.22928e-06	5.45955e-05		1.47255e-05	-1.14619e-05	1.1476e-05	-2.56262e-05	9.54852e-06	-0.000103322	-0.000337131	0.000410905	3.77774e-05	-0.000101875	0.000103902	2.38668e-07	-0.00011529	0.00011529	0.216995	0.317124	-0.53412	0.751589	0.0329769	-0.0329785	-599.165
68	9.81481e-06	5.80391e-05		1.56223e-05	-1.19833e-05	1.19974e-05	-2.78255e-05	1.0686e-05	-0.00010887	-0.00033669	0.00041578	3.90284e-05	-0.00010726	0.000109502	2.68486e-07	-0.000122274	0.000122274	0.21725	0.316945	-0.534196	0.751927	0.0281725	-0.028174	-459.273
69	1.04372e-05	6.16996e-05		1.65742e-05	-1.25189e-05	1.25329e-05	-3.02265e-05	1.19504e-05	-0.000114671	-0.000336317	0.000421075	4.02962e-05	-0.000112947	0.000115427	3.02001e-07	-0.000129672	0.000129672	0.217454	0.316792	-0.534248	0.752191	0.023916	-0.0239173	-349.203
70	1.10989e-05	6.55908e-05		1.75847e-05	-1.30681e-05	1.30818e-05	-3.28483e-05	1.33552e-05	-0.000120732	-0.000336005	0.000426802	4.15817e-05	-0.000118957	0.000121696	3.39802e-07	-0.000137511	0.000137511	0.217616	0.316664	-0.534281	0.752394	0.0201763	-0.0201775	-263.449
71	1.18022e-05	6.97271e-05		1.86578e-05	-1.36302e-05	1.36436e-05	-3.57117e-05	1.49147e-05	-0.000127064	-0.000335747	0.000432978	4.28861e-05	-0.000125306	0.000128332	3.82298e-07	-0.000145819	0.000145819	0.217741	0.316559	-0.534301	0.752548	0.0169205	-0.0169217	-197.301
72	1.25498e-05	7.4124e-05		1.97977e-05	-1.42045e-05	1.42175e-05	-3.88397e-05	1.66449e-05	-0.000133673	-0.000335537	0.000439616	4.42106e-05	-0.000132016	0.000135356	4.29953e-07	-0.000154624	0.000154624	0.217836	0.316474	-0.534312	0.752664	0.0141113	-0.0141123	-146.745
73	1.33445e-05	7.87979e-05		2.10085e-05	-1.479e-05	1.48024e-05	-4.22568e-05	1.85629e-05	-0.00014057	-0.000335367	0.000446733	4.55569e-05	-0.000139106	0.000142791	4.83676e-07	-0.000163958	0.000163958	0.217908	0.316407	-0.534317	0.752751	0.0117044	-0.0117053	-108.503
74	1.41893e-05	8.37662e-05		2.22951e-05	-1.53856e-05	1.53973e-05	-4.59895e-05	2.0687e-05	-0.000147761	-0.000335229	0.000454343	4.69272e-05	-0.000146598	0.000150661	5.44135e-07	-0.000173854	0.000173854	0.217962	0.316353	-0.534317	0.752816	0.00965448	-0.00965532	-79.8967
75	1.50873e-05	8.90476e-05		2.36621e-05	-1.59901e-05	1.60009e-05	-5.00667e-05	2.30375e-05	-0.000155255	-0.000335118	0.000462463	4.83234e-05	-0.000154514	0.000158992	6.12156e-07	-0.000184346	0.000184346	0.218002	0.316311	-0.534314	0.752864	0.00791937	-0.00792012	-58.7265
76	1.60419e-05	9.46617e-05		2.5115e-05	-1.66018e-05	1.66115e-05	-5.45195e-05	2.5636e-05	-0.000163057	-0.000335026	0.000471112	4.97481e-05	-0.000162875	0.000167809	6.88746e-07	-0.00019547	0.00019547	0.218031	0.316277	-0.53431	0.752901	0.00645754	-0.0064582	-43.2166
77	1.70566e-05	0.000100629		2.66591e-05	-1.72194e-05	1.72278e-05	-5.9381e-05	2.85055e-05	-0.000171176	-0.000334949	0.000480308	5.12046e-05	-0.000171705	0.00017714	7.74939e-07	-0.000207263	0.000207263	0.218052	0.316249	-0.534304	0.75293	0.00522801	-0.00522858	-31.9567
78	1.81353e-05	0.000106973		2.83002e-05	-1.78409e-05	1.78478e-05	-6.46871e-05	3.16707e-05	-0.000179616	-0.000334883	0.000490071	5.2696e-05	-0.000181027	0.000187011	8.71972e-07	-0.000219766	0.000219766	0.218068	0.316227	-0.534297	0.752953	0.00419612	-0.0041966	-23.8917
79	1.92819e-05	0.000113717		3.00446e-05	-1.84646e-05	1.84698e-05	-7.04758e-05	3.51578e-05	-0.000188383	-0.000334827	0.000500425	5.4226e-05	-0.000190867	0.000197453	9.8117e-07	-0.000233021	0.000233021	0.218079	0.316208	-0.53429	0.752971	0.00333518	-0.00333558	-18.1717
80	2.05007e-05	0.000120885		3.18988e-05	-1.90884e-05	1.90914e-05	-7.6788e-05	3.89948e-05	-0.000197481	-0.000334779	0.000511395	5.57983e-05	-0.000201247	0.000208494	1.10407e-06	-0.000247069	0.000247069	0.218085	0.316194	-0.534282	0.752986	0.00262339	-0.0026237	-14.1597
81	2.17963e-05	0.000128505		3.38696e-05	-1.971e-05	1.97107e-05	-8.36671e-05	4.32112e-05	-0.000206915	-0.000334738	0.000523005	5.74167e-05	-0.000212194	0.000220166	1.24245e-06	-0.000261959	0.000261959	0.218089	0.316183	-0.534275	0.752999	0.00204326	-0.00204348	-11.4089
82	2.31736e-05	0.000136604		3.59645e-05	-2.03273e-05	2.03254e-05	-9.11591e-05	4.7838e-05	-0.000216689	-0.000334702	0.000535278	5.90853e-05	-0.000223734	0.000232502	1.3982e-06	-0.000277738	0.000277738	0.218089	0.316175	-0.534267	0.75301	0.00157762	-0.00157775	-9.57559
83	2.46376e-05	0.000145215		3.81913e-05	-2.0938e-05	2.0933e-05	-9.93133e-05	5.29078e-05	-0.000226806	-0.000334669	0.000548239	6.08086e-05	-0.000235893	0.000245534	1.57353e-06	-0.000294457	0.000294457	0.218088	0.316168	-0.534259	0.75302	0.00120882	-0.00120885	-8.40273
84	2.61939e-05	0.000154367		4.05585e-05	-2.15397e-05	2.15312e-05	-0.000108181	5.84544e-05	-0.000237271	-0.000334636	0.000561912	6.25909e-05	-0.000248698	0.000259296	1.77092e-06	-0.00031217	0.00031217	0.218086	0.316161	-0.534251	0.75303	0.000918263	-0.000918191	-7.68446
85	2.78482e-05	0.000164096		4.30748e-05	-2.213e-05	2.21176e-05	-0.000117817	6.45135e-05	-0.000248086	-0.000334603	0.000576322	6.4437e-05	-0.000262176	0.000273824	1.99311e-06	-0.000330933	0.000330933	0.218084	0.316155	-0.534242	0.75304	0.000690866	-0.000690689	-7.26239
86	2.96067e-05	0.000174439		4.57496e-05	-2.27064e-05	2.26898e-05	-0.000128278	7.1121e-05	-0.000259254	-0.000334569	0.000591496	6.63514e-05	-0.000276353	0.000289154	2.24318e-06	-0.000350805	0.000350805	0.218081	0.316148	-0.534233	0.75305	0.000514612	-0.000514326	-7.01543
87	3.1476e-05	0.000185432		4.8593e-05	-2.3267e-05	2.32455e-05	-0.000139623	7.83137e-05	-0.000270781	-0.000334534	0.00060746	6.83391e-05	-0.000291256	0.000305322	2.52463e-06	-0.000371849	0.000371849	0.218077	0.316142	-0.534223	0.753061	0.000378573	-0.000378172	-6.86769
88	3.3463e-05	0.000197119		5.16154e-05	-2.38093e-05	2.37825e-05	-0.000151915	8.61298e-05	-0.000282668	-0.000334497	0.000624237	7.04048e-05	-0.000306913	0.000322367	2.84139e-06	-0.000394129	0.000394129	0.218073	0.316135	-0.534213	0.753072	0.000273618	-0.000273097	-6.77189
89	3.55753e-05	0.000209541		5.48284e-05	-2.43315e-05	2.42989e-05	-0.000165218	9.4606e-05	-0.000294923	-0.000334458	0.000641854	7.25535e-05	-0.000323349	0.000340326	3.19784e-06	-0.000417713	0.000417713	0.218069	0.316128	-0.534202	0.753084	0.000192876	-0.000192229	-6.70606
90	3.78206e-05	0.000222746		5.82439e-05	-2.4832e-05	2.47929e-05	-0.000179597	0.00010378	-0.000307551	-0.000334417	0.000660334	7.47897e-05	-0.00034059	0.000359238	3.59891e-06	-0.000442674	0.000442674	0.218064	0.316121	-0.53419	0.753097	0.000131242	-0.000130463	-6.66068
91	4.02074e-05	0.000236784		6.18746e-05	-2.53092e-05	2.52631e-05	-0.00019512	0.000113688	-0.00032056	-0.000334374	0.0006797	7.71177e-05	-0.000358661	0.000379142	4.05015e-06	-0.000469085	0.000469085	0.218059	0.316113	-0.534178	0.75311	8.55045e-05	-8.45871e-05	-6.62972
92	4.27446e-05	0.000251705		6.5734e-05	-2.57618e-05	2.57079e-05	-0.000211857	0.000124368	-0.000333957	-0.000334329	0.000699975	7.95411e-05	-0.000377586	0.000400077	4.55777e-06	-0.000497026	0.000497026	0.218054	0.316105	-0.534165	0.753125	5.26261e-05	-5.15634e-05	-6.60629
93	4.54416e-05	0.000267567		6.98367e-05	-2.61881e-05	2.61258e-05	-0.000229882	0.000135855	-0.000347752	-0.000334281	0.000721178	8.20634e-05	-0.000397386	0.000422081	5.12874e-06	-0.000526578	0.000526578	0.218049	0.316096	-0.534151	0.75314	2.94507e-05	-2.82358e-05	-6.58588
94	4.83085e-05	0.000284427		7.4198e-05	-2.65876e-05	2.65162e-05	-0.000249265	0.000148181	-0.000361957	-0.000334231	0.000743329	8.46879e-05	-0.000418082	0.000445194	5.77085e-06	-0.000557827	0.000557827	0.218043	0.316086	-0.534136	0.753156	1.3553e-05	-1.21789e-05	-6.56576
95	5.1356e-05	0.00030235		7.88341e-05	-2.69597e-05	2.68784e-05	-0.000270082	0.000161377	-0.000376585	-0.000334178	0.000766442	8.74173e-05	-0.000439693	0.000469452	6.49287e-06	-0.00059086	0.00059086	0.218036	0.316076	-0.53412	0.753173	3.04458e-06	-1.50412e-06	-6.54634
96	5.45955e-05	0.000321402		8.37624e-05	-2.73043e-05	2.72124e-05	-0.000292405	0.000175469	-0.000391656	-0.000334122	0.000790529	9.02539e-05	-0.000462233	0.000494894	7.3046e-06	-0.000625773	0.000625773	0.21803	0.316066	-0.534103	0.753191	-3.64875e-06	5.36264e-06	-6.5288
97	5.80391e-05	0.000341655		8.90013e-05	-2.7622e-05	2.75186e-05	-0.000316309	0.000190481	-0.000407188	-0.000334064	0.0008156	9.31996e-05	-0.000485716	0.000521553	8.21702e-06	-0.000662659	0.000662659	0.218023	0.316055	-0.534085	0.75321	-7.83063e-06	9.72499e-06	-6.51387
98	6.16996e-05	0.000363183		9.45703e-05	-2.79134e-05	2.77977e-05	-0.000341865	0.000206429	-0.000423206	-0.000334004	0.000841659	9.62559e-05	-0.00051015	0.000549463	9.24238e-06	-0.000701621	0.000701621	0.218015	0.316043	-0.534066	0.753231	-1.04649e-05	1.25467e-05	-6.50093
99	6.55908e-05	0.000386068		0.00010049	-2.81791e-05	2.80502e-05	-0.00036915	0.000223328	-0.000439734	-0.00033394	0.000868705	9.94231e-05	-0.000535542	0.000578656	1.03944e-05	-0.00074276	0.00074276	0.218007	0.31603	-0.534046	0.753253	-1.22011e-05	1.4477e-05	-6.48744
100	6.97271e-05	0.000410394		0.000106784	-2.84199e-05	2.8277e-05	-0.000398238	0.000241187	-0.000456799	-0.000333874	0.00089673	0.000102701	-0.000561892	0.000609159	1.16886e-05	-0.000786185	0.000786185	0.217999	0.316016	-0.534025	0.753276	-1.33695e-05	1.58459e-05	-6.47133
101	7.4124e-05	0.000436253		0.000113473	-2.86365e-05	2.84785e-05	-0.000429205	0.000260009	-0.000474428	-0.000333806	0.000925723	0.000106089	-0.000589196	0.000640997	1.31419e-05	-0.000832005	0.000832005	0.21799	0.316002	-0.534002	0.7533	-1.41346e-05	1.68175e-05	-6.45204
102	7.87979e-05	0.000463741		0.000120585	-2.88295e-05	2.86555e-05	-0.000462129	0.000279794	-0.000492649	-0.000333735	0.000955664	0.000109583	-0.000617446	0.000674192	1.47736e-05	-0.000880334	0.000880334	0.21798	0.315987	-0.533978	0.753326	-1.46394e-05	1.75345e-05	-6.43069
103	8.37662e-05	0.000492961		0.000128145	-2.89993e-05	2.88083e-05	-0.000497092	0.000300536	-0.000511485	-0.000333662	0.00098652	0.000113182	-0.000646622	0.000708758	1.66051e-05	-0.000931287	0.000931287	0.21797	0.315971	-0.533952	0.753354	-1.49841e-05	1.80964e-05	-6.40813
104	8.90476e-05	0.000524022		0.000136181	-2.91461e-05	2.8937e-05	-0.000534174	0.000322221	-0.000530961	-0.000333587	0.00101825	0.00011688	-0.000676697	0.000744701	1.86606e-05	-0.000984982	0.000984982	0.217959	0.315953	-0.533925	0.753383	-1.52376e-05	1.85714e-05	-6.3851
105	9.46617e-05	0.000557039		0.000144724	-2.92724e-05	2.90441e-05	-0.000573441	0.000344813	-0.000551121	-0.000333509	0.0010508	0.000120672	-0.000707648	0.000782031	2.09664e-05	-0.00104154	0.00104154	0.217948	0.315935	-0.533896	0.753414	-1.54193e-05	1.89781e-05	-6.36201
106	0.000100629	0.000592137		0.000153805	-2.93811e-05	2.91327e-05	-0.00061495	0.000368257	-0.000572019	-0.00033343	0.00108414	0.000124551	-0.000739446	0.000820749	2.35516e-05	-0.00110109	0.00110109	0.217936	0.315916	-0.533866	0.753447	-1.55312e-05	1.93175e-05	-6.33901
107	0.000106973	0.000629445		0.000163459	-2.94755e-05	2.92058e-05	-0.000658756	0.000392488	-0.000593706	-0.000333349	0.00111817	0.000128509	-0.000772044	0.000860844	2.64494e-05	-0.00116376	0.00116376	0.217923	0.315895	-0.533833	0.753482	-1.55783e-05	1.95935e-05	-6.31589
108	0.000113717	0.000669104		0.000173721	-2.95585e-05	2.92663e-05	-0.000704916	0.000417427	-0.000616229	-0.000333266	0.00115282	0.000132536	-0.00080538	0.00090229	2.9697e-05	-0.00122967	0.00122967	0.217909	0.315873	-0.533799	0.75352	-1.55621e-05	1.98065e-05	-6.29189
109	0.000120885	0.000711262		0.00018463	-2.96331e-05	2.93174e-05	-0.000753477	0.000442976	-0.000639644	-0.000333183	0.00118799	0.000136618	-0.000839399	0.000945063	3.33346e-05	-0.00129895	0.00129895	0.217895	0.31585	-0.533762	0.753559	-1.55077e-05	1.99798e-05	-6.2665
110	0.000128505	0.000756076		0.000196227	-2.97025e-05	2.9362e-05	-0.000804484	0.000469022	-0.000664009	-0.000333099	0.00122356	0.000140745	-0.000874043	0.00098913	3.7407e-05	-0.00137172	0.00137172	0.217879	0.315825	-0.533723	0.753601	-1.54462e-05	2.01436e-05	-6.23951
111	0.000136604	0.000803712		0.000208555	-2.97697e-05	2.94034e-05	-0.000857975	0.000495428	-0.000689378	-0.000333014	0.00125942	0.000144899	-0.000909229	0.00103444	4.19646e-05	-0.00144812	0.00144812	0.217863	0.315799	-0.533682	0.753645	-1.53898e-05	2.0308e-05	-6.21103
112	0.000145215	0.00085435		0.00022166	-2.98361e-05	2.94428e-05	-0.000913995	0.000522049	-0.00071579	-0.00033293	0.00129541	0.000149063	-0.000944874	0.00108093	4.70628e-05	-0.00152827	0.00152827	0.217846	0.315771	-0.533638	0.753693	-1.53522e-05	2.04853e-05	-6.18133
113	0.000154367	0.000908179		0.000235591	-2.99003e-05	2.94788e-05	-0.000972609	0.000548742	-0.000743262	-0.000332846	0.00133138	0.000153216	-0.000980893	0.00112853	5.27624e-05	-0.00161229	0.00161229	0.217827	0.315742	-0.533591	0.753743	-1.53681e-05	2.07084e-05	-6.1506
114	0.000164096	0.000965398		0.0002504	-2.99606e-05	2.95097e-05	-0.00103387	0.000575333	-0.0007718	-0.000332763	0.00136713	0.000157336	-0.00101718	0.00117716	5.91315e-05	-0.0017003	0.0017003	0.217808	0.31571	-0.533541	0.753796	-1.54851e-05	2.10231e-05	-6.11879
115	0.000174439	0.00102622		0.000266143	-3.00151e-05	2.95336e-05	-0.00109785	0.000601632	-0.000801402	-0.000332682	0.00140246	0.000161395	-0.00105363	0.0012267	6.62452e-05	-0.0017924	0.0017924	0.217787	0.315677	-0.533489	0.753852	-1.57008e-05	2.14254e-05	-6.08576
116	0.000185432	0.00109088		0.000282879	-3.00617e-05	2.95485e-05	-0.00116458	0.000627417	-0.000832053	-0.000332603	0.00143713	0.000165364	-0.00109011	0.00127705	7.41863e-05	-0.00188871	0.00188871	0.217765	0.315641	-0.533433	0.753912	-1.59685e-05	2.18664e-05	-6.05144
117	0.000197119	0.00115961		0.00030067	-3.00999e-05	2.95538e-05	-0.00123412	0.00065243	-0.00086375	-0.000332526	0.00147091	0.000169213	-0.00112653	0.00132806	8.30459e-05	-0.00198932	0.00198932	0.217742	0.315604	-0.533374	0.753975	-1.62559e-05	2.23118e-05	-6.01582
118	0.000209541	0.00123267		0.000319582	-3.01325e-05	2.95524e-05	-0.00130646	0.000676369	-0.000896514	-0.000332453	0.00150356	0.000172911	-0.00116277	0.00137962	9.29216e-05	-0.00209434	0.00209434	0.217717	0.315564	-0.533311	0.754043	-1.6557e-05	2.2754e-05	-5.97893
119	0.000222746	0.00131033		0.000339686	-3.01618e-05	2.95468e-05	-0.0013816	0.000698887	-0.000930358	-0.000332384	0.0015348	0.000176423	-0.00119873	0.00143159	0.000103922	-0.00220385	0.00220385	0.217691	0.315522	-0.533244	0.754114	-1.68709e-05	2.31897e-05	-5.94078
120	0.000236784	0.00139288		0.000361058	-3.01885e-05	2.95377e-05	-0.00145954	0.000719605	-0.000965275	-0.00033232	0.00156434	0.00017971	-0.00123431	0.00148378	0.000116167	-0.00231793	0.00231793	0.217663	0.315476	-0.533173	0.75419	-1.72018e-05	2.36215e-05	-5.90139
121	0.000251705	0.00148064		0.000383778	-3.02132e-05	2.95258e-05	-0.00154023	0.000738074	-0.00100124	-0.000332261	0.00159181	0.000182726	-0.00126935	0.001536	0.000129792	-0.00243662	0.00243662	0.217633	0.315429	-0.533098	0.754271	-1.75502e-05	2.40473e-05	-5.8607
122	0.000267567	0.00157392		0.000407929	-3.02362e-05	2.95116e-05	-0.00162364	0.000753805	-0.00103823	-0.000332208	0.00161685	0.000185421	-0.00130372	0.00158801	0.000144943	-0.00255997	0.00255997	0.217602	0.315378	-0.533018	0.754356	-1.79149e-05	2.44637e-05	-5.81868
123	0.000284427	0.00167309		0.000433603	-3.02582e-05	2.9496e-05	-0.0017097	0.000766268	-0.00107622	-0.000332164	0.00163907	0.000187745	-0.0013373	0.0016396	0.000161778	-0.00268801	0.00268801	0.217568	0.315324	-0.532933	0.754447	-1.82957e-05	2.48684e-05	-5.77537
124	0.00030235	0.00177849		0.000460895	-3.02798e-05	2.94797e-05	-0.00179833	0.00077486	-0.00111517	-0.000332127	0.00165806	0.000189643	-0.00136999	0.00169052	0.000180473	-0.00282073	0.00282073	0.217533	0.315267	-0.532843	0.754543	-1.86922e-05	2.5259e-05	-5.73075
125	0.000321402	0.00189054		0.000489908	-3.03007e-05	2.94629e-05	-0.00188944	0.000778937	-0.001155	-0.0003321	0.00167341	0.000191061	-0.00140171	0.00174053	0.000201218	-0.00295812	0.00295812	0.217495	0.315206	-0.532747	0.754646	-1.91014e-05	2.56314e-05	-5.68484
126	0.000341655	0.00200965		0.000520749	-3.03208e-05	2.94457e-05	-0.00198291	0.000777804	-0.00119566	-0.000332083	0.00168472	0.000191941	-0.00143245	0.0017894	0.000224219	-0.00310015	0.00310015	0.217455	0.315142	-0.532646	0.754754	-1.95204e-05	2.59818e-05	-5.6377
127	0.000363183	0.00213626		0.000553535	-3.03396e-05	2.9428e-05	-0.00207873	0.000770883	-0.00123712	-0.000332076	0.00169172	0.000192244	-0.00146229	0.00183705	0.000249676	-0.00324686	0.00324686	0.217413	0.315073	-0.532538	0.754869	-1.99487e-05	2.63103e-05	-5.5896
128	0.000386068	0.00227085		0.000588387	-3.03569e-05	2.94101e-05	-0.00217689	0.000757569	-0.00127935	-0.000332081	0.00169414	0.000191927	-0.00149135	0.00188341	0.000277803	-0.00339832	0.00339832	0.217368	0.315	-0.532423	0.754992	-2.03865e-05	2.66178e-05	-5.54079
129	0.000410394	0.00241392		0.000625436	-3.03722e-05	2.9392e-05	-0.0022773	0.000737145	-0.00132228	-0.000332097	0.00169163	0.000190941	-0.00151972	0.00192836	0.000308842	-0.00355453	0.00355453	0.21732	0.314923	-0.532301	0.755122	-2.08341e-05	2.69051e-05	-5.49138
130	0.000436253	0.002566		0.00066482	-3.03852e-05	2.93741e-05	-0.00237987	0.000708776	-0.00136585	-0.000332127	0.00168376	0.000189221	-0.00154748	0.00197173	0.000343065	-0.0037154	0.0037154	0.217269	0.314841	-0.532172	0.75526	-2.1291e-05	2.71724e-05	-5.44138
131	0.000463741	0.00272766		0.000706686	-3.03952e-05	2.93565e-05	-0.00248441	0.000671509	-0.00140993	-0.000332169	0.00166999	0.000186693	-0.00157463	0.00201326	0.000380775	-0.00388084	0.00388084	0.217215	0.314753	-0.532035	0.755406	-2.17564e-05	2.74185e-05	-5.39077
132	0.000492961	0.00289951		0.000751191	-3.04017e-05	2.93396e-05	-0.00259069	0.000624236	-0.0014544	-0.000332227	0.00164969	0.000183266	-0.00160119	0.00205264	0.000422311	-0.00405061	0.00405061	0.217157	0.314661	-0.531889	0.755562	-2.22293e-05	2.76418e-05	-5.33943
133	0.000524022	0.00308218		0.0007985	-3.0404e-05	2.93236e-05	-0.00269838	0.000565666	-0.00149906	-0.000332301	0.00162207	0.000178832	-0.00162708	0.00208944	0.000468055	-0.00422442	0.00422442	0.217096	0.314562	-0.531734	0.755727	-2.27082e-05	2.78403e-05	-5.28722
134	0.000557039	0.00327636		0.000848789	-3.04012e-05	2.93089e-05	-0.00280706	0.000494299	-0.00154366	-0.000332394	0.00158623	0.000173265	-0.00165222	0.00212315	0.00051844	-0.00440181	0.00440181	0.217031	0.314458	-0.531569	0.755902	-2.31911e-05	2.80108e-05	-5.23392
135	0.000592137	0.00348278		0.000902245	-3.03923e-05	2.9296e-05	-0.00291618	0.000408419	-0.00158792	-0.000332508	0.00154112	0.000166421	-0.00167649	0.00215313	0.000573948	-0.00458224	0.00458224	0.216963	0.314347	-0.531394	0.756088	-2.36755e-05	2.81495e-05	-5.17931
136	0.000629445	0.0037022		0.000959066	-3.03762e-05	2.92852e-05	-0.00302535	0.000306482	-0.0016316	-0.000332643	0.00148585	0.000158173	-0.00169993	0.00217899	0.000635061	-0.00476523	0.00476523	0.216889	0.314229	-0.531208	0.756286	-2.4159e-05	2.82544e-05	-5.12347
137	0.000669104	0.00393544		0.00101946	-3.03515e-05	2.92771e-05	-0.0031345	0.000187526	-0.00167465	-0.000332802	0.00142008	0.000148464	-0.00172292	0.00220084	0.000702207	-0.00495069	0.00495069	0.216812	0.314103	-0.531011	0.756496	-2.46402e-05	2.83285e-05	-5.06698
138	0.000711262	0.00418338		0.00108366	-3.03164e-05	2.92721e-05	-0.00324358	5.04851e-05	-0.00171698	-0.000332984	0.00134343	0.000137225	-0.00174594	0.00221884	0.000775861	-0.00513847	0.00513847	0.216729	0.31397	-0.530801	0.756719	-2.51174e-05	2.83747e-05	-5.01021
139	0.000756076	0.00444693		0.00115191	-3.02693e-05	2.92708e-05	-0.00335241	-0.000105887	-0.00175849	-0.00033319	0.00125543	0.00012438	-0.00176947	0.00223308	0.00085655	-0.00532827	0.00532827	0.216642	0.313829	-0.530579	0.756955	-2.55882e-05	2.83964e-05	-4.95337
140	0.000803712	0.0047271		0.00122444	-3.02078e-05	2.92739e-05	-0.00346077	-0.000282967	-0.00179902	-0.00033342	0.00115552	0.000109833	-0.00179397	0.00224363	0.00094486	-0.00551972	0.00551972	0.216549	0.313679	-0.530342	0.757206	-2.60504e-05	2.83966e-05	-4.89656
141	0.00085435	0.00502491		0.00130154	-3.01298e-05	2.92824e-05	-0.00356855	-0.000482033	-0.00183849	-0.000333677	0.00104303	9.3485e-05	-0.00181979	0.00225055	0.00104139	-0.00571249	0.00571249	0.21645	0.313519	-0.530091	0.757473	-2.65021e-05	2.83769e-05	-4.83996
142	0.000908179	0.00534148		0.00138349	-3.00327e-05	2.92972e-05	-0.00367557	-0.000704488	-0.00187675	-0.00033396	0.000917191	7.52171e-05	-0.00184725	0.00225382	0.00114681	-0.00590617	0.00590617	0.216345	0.31335	-0.529825	0.757755	-2.69417e-05	2.83386e-05	-4.78365
143	0.000965398	0.005678		0.0014706	-2.99133e-05	2.93197e-05	-0.00378153	-0.000951957	-0.00191365	-0.000334272	0.000777097	5.48925e-05	-0.00187665	0.00225339	0.00126186	-0.00610017	0.00610017	0.216233	0.31317	-0.529541	0.758055	-2.73669e-05	2.82829e-05	-4.7276
144	0.00102622	0.00603572		0.00156318	-2.97683e-05	2.93512e-05	-0.00388604	-0.00122632	-0.00194892	-0.000334615	0.000621681	3.23522e-05	-0.00190833	0.00224913	0.00138736	-0.00629366	0.00629366	0.216114	0.312979	-0.52924	0.758373	-2.77749e-05	2.82111e-05	-4.67165
145	0.00109088	0.00641597		0.00166157	-2.95937e-05	2.93933e-05	-0.00398867	-0.00152949	-0.00198234	-0.00033499	0.000449839	7.43041e-06	-0.00194266	0.00224096	0.00152422	-0.00648577	0.00648577	0.215989	0.312776	-0.528921	0.758711	-2.81629e-05	2.81244e-05	-4.61573
146	0.00115961	0.00682018		0.00176615	-2.9385e-05	2.94476e-05	-0.00408958	-0.00186253	-0.00201393	-0.000335399	0.000260818	-1.99881e-05	-0.00197999	0.00222913	0.00167325	-0.0066762	0.0066762	0.215855	0.31256	-0.528582	0.759069	-2.853e-05	2.80245e-05	-4.56019
147	0.00123267	0.00724986		0.0018773	-2.91371e-05	2.95162e-05	-0.00418904	-0.00222635	-0.00204378	-0.000335843	5.39062e-05	-5.00136e-05	-0.00202071	0.00221398	0.00183529	-0.00686466	0.00686466	0.215713	0.312332	-0.528222	0.759448	-2.88756e-05	2.79136e-05	-4.50532
148	0.00131033	0.0077066		0.00199542	-2.88441e-05	2.96012e-05	-0.00428723	-0.002622	-0.00207195	-0.000336324	-0.00017172	-8.27732e-05	-0.00206522	0.00219587	0.00201129	-0.00705069	0.00705069	0.215562	0.312089	-0.52784	0.75985	-2.91985e-05	2.77937e-05	-4.45124
149	0.00139288	0.00819212		0.00212096	-2.84994e-05	2.97052e-05	-0.00438444	-0.00305046	-0.00209854	-0.000336843	-0.000416906	-0.000118397	-0.00211395	0.00217518	0.00220227	-0.00723384	0.00723384	0.215403	0.311831	-0.527434	0.760276	-2.94976e-05	2.76667e-05	-4.39805
150	0.00148064	0.00870823		0.00225437	-2.80957e-05	2.98311e-05	-0.00448133	-0.0035122	-0.00212382	-0.000337402	-0.000682337	-0.000156987	-0.00216718	0.00215232	0.00240917	-0.00741405	0.00741405	0.215233	0.311558	-0.527004	0.760727	-2.97739e-05	2.75338e-05	-4.34601
151	0.00157392	0.00925685		0.00239616	-2.76245e-05	2.99821e-05	-0.00457861	-0.0040076	-0.00214812	-0.000338002	-0.000968742	-0.000198655	-0.00222521	0.00212773	0.00263302	-0.00759118	0.00759118	0.215053	0.311268	-0.526547	0.761205	-3.00281e-05	2.73961e-05	-4.29529
152	0.00167309	0.00984004		0.00254684	-2.70764e-05	3.01619e-05	-0.004677	-0.00453716	-0.00217174	-0.000338645	-0.00127694	-0.000243523	-0.00228833	0.00210181	0.00287494	-0.00776501	0.00776501	0.214862	0.31096	-0.526062	0.76171	-3.0261e-05	2.72545e-05	-4.2459
153	0.00177849	0.01046		0.00270696	-2.64407e-05	3.03747e-05	-0.00477722	-0.00510148	-0.00219499	-0.000339332	-0.00160784	-0.000291723	-0.00235672	0.00207471	0.00313606	-0.00793534	0.00793534	0.214659	0.310634	-0.525549	0.762245	-3.04734e-05	2.71086e-05	-4.19786
154	0.00189054	0.0111189		0.00287712	-2.57056e-05	3.06253e-05	-0.00487998	-0.00570129	-0.00221817	-0.000340066	-0.00196246	-0.000343401	-0.00243054	0.00204649	0.00341758	-0.00810186	0.00810186	0.214444	0.310288	-0.525004	0.76281	-3.06657e-05	2.69573e-05	-4.1511
155	0.00200965	0.0118194		0.00305794	-2.48576e-05	3.09191e-05	-0.00498583	-0.00633759	-0.00224151	-0.000340849	-0.00234195	-0.000398723	-0.00250997	0.00201716	0.00372083	-0.00826398	0.00826398	0.214216	0.309921	-0.524426	0.763408	-3.08376e-05	2.67996e-05	-4.10542
156	0.00213626	0.0125641		0.00325008	-2.38813e-05	3.1262e-05	-0.00509518	-0.00701182	-0.00226514	-0.000341683	-0.00274761	-0.00045788	-0.00259524	0.00198663	0.00404723	-0.00842086	0.00842086	0.213974	0.309533	-0.523814	0.764039	-3.09877e-05	2.66346e-05	-4.0606
157	0.00227085	0.0133556		0.00345424	-2.27598e-05	3.16609e-05	-0.00520838	-0.00772551	-0.00228919	-0.000342571	-0.00318079	-0.000521066	-0.00268662	0.00195482	0.00439826	-0.00857155	0.00857155	0.213718	0.309121	-0.523165	0.764706	-3.11143e-05	2.64615e-05	-4.0164
158	0.00241392	0.014197		0.00367116	-2.1474e-05	3.21234e-05	-0.00532593	-0.00848027	-0.00231383	-0.000343515	-0.0036427	-0.000588459	-0.00278435	0.00192169	0.00477532	-0.00871537	0.00871537	0.213446	0.308684	-0.522478	0.76541	-3.12166e-05	2.62797e-05	-3.97271
159	0.002566	0.0150914		0.00390162	-2.00027e-05	3.26579e-05	-0.00544833	-0.00927775	-0.00233924	-0.000344517	-0.00413459	-0.000660243	-0.0028887	0.00188722	0.00517991	-0.00885148	0.00885148	0.213159	0.308222	-0.521751	0.766152	-3.12932e-05	2.60888e-05	-3.92937
160	0.00272766	0.0160422		0.00414647	-1.83213e-05	3.32743e-05	-0.00557604	-0.0101196	-0.00236558	-0.000345579	-0.00465779	-0.00073661	-0.00299998	0.00185139	0.00561365	-0.00897876	0.00897876	0.212854	0.307733	-0.52098	0.766935	-3.13424e-05	2.58885e-05	-3.8862
161	0.00289951	0.0170529		0.00440657	-1.6403e-05	3.39832e-05	-0.00570975	-0.0110075	-0.00239312	-0.000346703	-0.00521342	-0.000817725	-0.00311842	0.00181425	0.00607805	-0.00909647	0.00909647	0.212531	0.307216	-0.520165	0.76776	-3.13636e-05	2.56783e-05	-3.84309
162	0.00308218	0.0181272		0.00468286	-1.42181e-05	3.47967e-05	-0.00585039	-0.0119429	-0.00242223	-0.000347891	-0.00580239	-0.000903722	-0.00324423	0.0017759	0.00657447	-0.0092043	0.0092043	0.21219	0.306668	-0.519302	0.768628	-3.13577e-05	2.5458e-05	-3.80007
163	0.00327636	0.0192692		0.00497634	-1.17325e-05	3.57283e-05	-0.00599891	-0.0129273	-0.0024533	-0.000349143	-0.00642558	-0.000994728	-0.00337759	0.0017365	0.00710435	-0.00930177	0.00930177	0.211829	0.306089	-0.51839	0.769542	-3.13252e-05	2.52271e-05	-3.75704
164	0.00348278	0.0204832		0.00528805	-8.90898e-06	3.67931e-05	-0.00615632	-0.0139624	-0.00248672	-0.00035046	-0.00708382	-0.00109086	-0.00351866	0.00169617	0.00766905	-0.00938852	0.00938852	0.211447	0.305477	-0.517426	0.770503	-3.12671e-05	2.49853e-05	-3.71395
165	0.0037022	0.0217736		0.0056191	-5.7059e-06	3.80078e-05	-0.00632363	-0.0150499	-0.00252289	-0.000351843	-0.00777782	-0.00119223	-0.00366758	0.00165507	0.00826987	-0.0094643	0.0094643	0.211043	0.30483	-0.516407	0.771514	-3.11845e-05	2.47321e-05	-3.67073
166	0.00393544	0.0231454		0.00597065	-2.0765e-06	3.93913e-05	-0.00650179	-0.016192	-0.00256217	-0.000353293	-0.0085083	-0.00129893	-0.00382447	0.00161331	0.00890809	-0.00952861	0.00952861	0.210617	0.304146	-0.515331	0.772574	-3.1078e-05	2.44669e-05	-3.62726
167	0.00418338	0.0246035		0.00634394	2.0304e-06	4.09641e-05	-0.0066913	-0.0173916	-0.0026047	-0.000354809	-0.00927617	-0.0014111	-0.00398956	0.00157092	0.00958502	-0.00958056	0.00958056	0.210166	0.303425	-0.514195	0.773687	-3.09463e-05	2.41896e-05	-3.58335
168	0.00444693	0.0261536		0.00674027	6.67226e-06	4.27494e-05	-0.0068926	-0.018652	-0.00265057	-0.000356392	-0.0100823	-0.00152887	-0.00416305	0.0015279	0.0103019	-0.00961907	0.00961907	0.20969	0.302663	-0.512996	0.774853	-3.07872e-05	2.39001e-05	-3.53881
169	0.0047271	0.0278012		0.00716099	1.19125e-05	4.4773e-05	-0.0071063	-0.0199763	-0.00269996	-0.000358042	-0.0109272	-0.00165231	-0.00434505	0.00148426	0.0110598	-0.00964346	0.00964346	0.209188	0.30186	-0.511731	0.776075	-3.06003e-05	2.35982e-05	-3.49352
170	0.00502491	0.0295527		0.00760754	1.78217e-05	4.70632e-05	-0.00733314	-0.0213676	-0.00275308	-0.000359756	-0.0118112	-0.00178147	-0.00453561	0.00144005	0.0118595	-0.00965318	0.00965318	0.208659	0.301014	-0.510398	0.777353	-3.03854e-05	2.32834e-05	-3.44737
171	0.00534148	0.0314145		0.00808146	2.4476e-05	4.96509e-05	-0.00757382	-0.0228296	-0.00281014	-0.000361534	-0.0127346	-0.00191639	-0.00473475	0.00139526	0.0127015	-0.00964786	0.00964786	0.208101	0.300122	-0.508994	0.778689	-3.01427e-05	2.29554e-05	-3.40032
172	0.005678	0.0333937		0.00858433	3.19608e-05	5.25707e-05	-0.00782902	-0.0243656	-0.00287133	-0.000363374	-0.0136973	-0.00205707	-0.00494246	0.00134989	0.0135863	-0.00962702	0.00962702	0.207513	0.299183	-0.507516	0.780084	-2.98722e-05	2.26137e-05	-3.35224
173	0.00603572	0.0354975		0.00911782	4.03709e-05	5.5861e-05	-0.00809941	-0.0259793	-0.00293682	-0.000365271	-0.0146993	-0.00220348	-0.00515864	0.00130395	0.014514	-0.00959005	0.00959005	0.206894	0.298195	-0.505961	0.781538	-2.95737e-05	2.22582e-05	-3.30302
174	0.00641597	0.0377338		0.00968367	4.98077e-05	5.95628e-05	-0.00838554	-0.0276747	-0.00300673	-0.000367224	-0.0157402	-0.00235559	-0.00538325	0.00125744	0.0154845	-0.00953633	0.00953633	0.206243	0.297156	-0.504326	0.783053	-2.92468e-05	2.18886e-05	-3.25257
175	0.00682018	0.040111		0.0102837	6.03844e-05	6.37222e-05	-0.00868796	-0.0294557	-0.00308118	-0.000369228	-0.0168196	-0.00251332	-0.00561615	0.00121039	0.0164973	-0.00946514	0.00946514	0.205559	0.296064	-0.502609	0.78463	-2.88909e-05	2.15049e-05	-3.20076
176	0.00724986	0.042638		0.0109199	7.2223e-05	6.83885e-05	-0.00900734	-0.0313259	-0.00316035	-0.000371279	-0.0179366	-0.00267655	-0.00585714	0.00116289	0.0175514	-0.00937605	0.00937605	0.20484	0.294918	-0.500806	0.786268	-2.85065e-05	2.11071e-05	-3.14756
177	0.0077066	0.0453242		0.0115942	8.54575e-05	7.36163e-05	-0.00934444	-0.033289	-0.00324445	-0.000373371	-0.0190902	-0.00284511	-0.00610594	0.00111505	0.0186455	-0.0092688	0.0092688	0.204086	0.293716	-0.498916	0.787967	-2.80947e-05	2.06952e-05	-3.09292
178	0.00819212	0.0481797		0.0123086	0.000100232	7.94639e-05	-0.00970011	-0.0353486	-0.00333376	-0.000375498	-0.0202786	-0.00301877	-0.00636213	0.00106698	0.0197772	-0.00914365	0.00914365	0.203295	0.292456	-0.496935	0.789728	-2.76579e-05	2.0269e-05	-3.03682
179	0.00870823	0.051215		0.0130654	0.000116702	8.59951e-05	-0.0100752	-0.0375082	-0.0034285	-0.000377651	-0.0214999	-0.00319724	-0.00662521	0.00101874	0.0209436	-0.00900112	0.00900112	0.202467	0.291136	-0.494862	0.791549	-2.71992e-05	1.98285e-05	-2.97928
180	0.00925685	0.0544415		0.0138668	0.000135039	9.3279e-05	-0.0104701	-0.0397716	-0.00352875	-0.000379823	-0.0227521	-0.0033802	-0.0068947	0.000970373	0.0221414	-0.00884102	0.00884102	0.2016	0.289756	-0.492694	0.79343	-2.67194e-05	1.93738e-05	-2.9202
181	0.00984004	0.0578714		0.0147151	0.000155424	0.00010139	-0.010885	-0.0421425	-0.00363446	-0.000382004	-0.024033	-0.00356735	-0.0071701	0.000921921	0.0233661	-0.00866294	0.00866294	0.200693	0.288314	-0.49043	0.79537	-2.62186e-05	1.89055e-05	-2.85952
182	0.01046	0.0615173		0.0156126	0.000178047	0.000110404	-0.0113203	-0.0446243	-0.00374567	-0.000384187	-0.0253405	-0.00375837	-0.00745092	0.000873437	0.0246131	-0.00846676	0.00846676	0.199747	0.286809	-0.488067	0.797366	-2.56977e-05	1.84238e-05	-2.79725
183	0.0111189	0.0653929		0.0165618	0.000203117	0.000120407	-0.0117761	-0.0472198	-0.00386235	-0.000386362	-0.0266713	-0.0039528	-0.00773645	0.000825022	0.025876	-0.00825234	0.00825234	0.19876	0.28524	-0.485607	0.799417	-2.5158e-05	1.79295e-05	-2.73331
184	0.0118194	0.0695126		0.0175653	0.000230852	0.000131489	-0.0122524	-0.0499313	-0.0039845	-0.000388517	-0.0280227	-0.00415022	-0.00802601	0.000776788	0.0271477	-0.00801954	0.00801954	0.197733	0.283607	-0.483046	0.80152	-2.46005e-05	1.7423e-05	-2.6677
185	0.0125641	0.0738919		0.0186254	0.000261478	0.00014374	-0.0127495	-0.0527603	-0.00411211	-0.000390644	-0.0293915	-0.00435018	-0.00831892	0.000728864	0.0284202	-0.00776828	0.00776828	0.196664	0.281909	-0.480386	0.803672	-2.40265e-05	1.69051e-05	-2.60042
186	0.0133556	0.0785471		0.0197449	0.000295237	0.000157261	-0.0132672	-0.0557076	-0.00424514	-0.00039273	-0.0307744	-0.00455216	-0.00861438	0.000681412	0.0296839	-0.00749841	0.00749841	0.195555	0.280146	-0.477627	0.805869	-2.34373e-05	1.63766e-05	-2.53148
187	0.014197	0.0834956		0.0209263	0.000332374	0.00017215	-0.0138054	-0.058773	-0.00438355	-0.000394767	-0.0321678	-0.00475568	-0.00891164	0.000634599	0.0309283	-0.00720968	0.00720968	0.194405	0.278319	-0.47477	0.808108	-2.28341e-05	1.58382e-05	-2.46091
188	0.0150914	0.0887558		0.0221722	0.000373149	0.000188514	-0.0143636	-0.0619553	-0.00452725	-0.000396742	-0.0335681	-0.00496018	-0.00920984	0.000588606	0.0321414	-0.00690187	0.00690187	0.193215	0.276428	-0.471816	0.810384	-2.2218e-05	1.52909e-05	-2.38873
189	0.0160422	0.0943474		0.0234852	0.000417822	0.000206459	-0.0149415	-0.0652523	-0.0046761	-0.000398645	-0.0349715	-0.00516513	-0.00950817	0.000543581	0.0333097	-0.0065749	0.0065749	0.191986	0.274475	-0.468769	0.812692	-2.15903e-05	1.47358e-05	-2.31502
190	0.0170529	0.100291		0.0248679	0.000466664	0.000226097	-0.015538	-0.0686606	-0.00482989	-0.000400465	-0.0363737	-0.00536987	-0.00980564	0.000499686	0.0344182	-0.0062289	0.0062289	0.19072	0.272462	-0.465632	0.815027	-2.09523e-05	1.41739e-05	-2.23983
191	0.0181272	0.10661		0.0263228	0.000519949	0.000247539	-0.0161523	-0.0721756	-0.00498833	-0.00040219	-0.03777	-0.00557374	-0.0101012	0.000457075	0.0354502	-0.00586432	0.00586432	0.189418	0.270392	-0.462411	0.817381	-2.03059e-05	1.36068e-05	-2.16324
192	0.0192692	0.113326		0.0278523	0.00057794	0.000270893	-0.016783	-0.0757914	-0.00515111	-0.00040381	-0.0391565	-0.00577615	-0.0103941	0.000415868	0.0363879	-0.00548176	0.00548176	0.188082	0.268267	-0.459111	0.819748	-1.96528e-05	1.30356e-05	-2.08542
193	0.0204832	0.120466		0.0294589	0.000640902	0.000296267	-0.0174286	-0.0795004	-0.0053178	-0.000405316	-0.0405287	-0.00597644	-0.0106832	0.000376196	0.0372118	-0.00508206	0.00508206	0.186716	0.266092	-0.455738	0.822122	-1.89949e-05	1.24618e-05	-2.00647
194	0.0217736	0.128055		0.0311447	0.000709085	0.000323764	-0.0180871	-0.0832934	-0.00548794	-0.000406699	-0.0418825	-0.00617404	-0.0109677	0.000338162	0.0379016	-0.00466622	0.00466622	0.185323	0.263871	-0.452303	0.824495	-1.83339e-05	1.18868e-05	-1.92657
195	0.0231454	0.136122		0.032912	0.000782723	0.000353481	-0.0187564	-0.0871594	-0.00566099	-0.000407953	-0.0432141	-0.00636836	-0.0112468	0.000301852	0.0384357	-0.00423545	0.00423545	0.183906	0.261609	-0.448812	0.826858	-1.76715e-05	1.13121e-05	-1.84589
196	0.0246035	0.144698		0.0347628	0.000862036	0.000385508	-0.0194341	-0.0910859	-0.00583635	-0.000409072	-0.0445196	-0.00655886	-0.0115196	0.00026734	0.0387921	-0.00379115	0.00379115	0.18247	0.259312	-0.445278	0.829204	-1.70096e-05	1.07393e-05	-1.76463
197	0.0261536	0.153814		0.036699	0.000947226	0.000419928	-0.0201174	-0.095058	-0.00601332	-0.000410049	-0.0457951	-0.00674495	-0.0117854	0.000234697	0.0389481	-0.00333493	0.00333493	0.18102	0.256987	-0.441714	0.831524	-1.63499e-05	1.017e-05	-1.68297
198	0.0278012	0.163504		0.0387222	0.00103847	0.000456815	-0.0208031	-0.0990593	-0.00619115	-0.000410881	-0.0470366	-0.00692605	-0.0120432	0.000203971	0.0388811	-0.00286866	0.00286866	0.179561	0.254642	-0.438131	0.833809	-1.56944e-05	9.60606e-06	-1.60115
199	0.0295527	0.173805		0.0408339	0.00113592	0.000496231	-0.0214879	-0.103072	-0.00636899	-0.000411563	-0.0482403	-0.00710161	-0.0122923	0.000175195	0.038569	-0.00239446	0.00239446	0.178099	0.252286	-0.434547	0.83605	-1.5045e-05	9.04931e-06	-1.51937
200	0.0314145	0.184755		0.0430354	0.00123969	0.000538225	-0.022168	-0.107075	-0.00654591	-0.000412093	-0.0494023	-0.00727105	-0.0125319	0.000148378	0.0379905	-0.00191474	0.00191474	0.176642	0.249927	-0.430977	0.838236	-1.44037e-05	8.50169e-06	-1.43788
201	0.0333937	0.196395		0.0453276	0.00134986	0.000582835	-0.0228394	-0.111048	-0.0067209	-0.000412468	-0.0505186	-0.00743382	-0.0127613	0.000123522	0.0371254	-0.00143216	0.00143216	0.175196	0.247576	-0.42744	0.840357	-1.37729e-05	7.96525e-06	-1.35692
202	0.0354975	0.208767		0.0477116	0.0014665	0.000630082	-0.023498	-0.114968	-0.00689297	-0.000412688	-0.0515863	-0.00758946	-0.0129797	0.000100584	0.0359572	-0.00094946	0.00094946	0.173769	0.245243	-0.423953	0.842405	-1.31544e-05	7.44182e-06	-1.27677
203	0.0377338	0.22192		0.0501881	0.0015896	0.00067997	-0.0241393	-0.118811	-0.007061	-0.000412754	-0.0526021	-0.00773751	-0.0131866	7.95088e-05	0.0344713	-0.000469665	0.000469665	0.17237	0.242938	-0.420537	0.844368	-1.25503e-05	6.93339e-06	-1.19771
204	0.040111	0.235901		0.0527578	0.00171915	0.000732491	-0.024759	-0.122553	-0.00722394	-0.000412667	-0.0535635	-0.00787761	-0.0133815	6.02094e-05	0.0326587	4.25077e-06	-4.25077e-06	0.171006	0.240673	-0.41721	0.846239	-1.19624e-05	6.44168e-06	-1.12005
205	0.042638	0.250762		0.0554216	0.00185507	0.000787622	-0.0253527	-0.12617	-0.00738069	-0.000412431	-0.0544681	-0.00800939	-0.0135639	4.25926e-05	0.0305142	0.000469187	-0.000469187	0.169685	0.238458	-0.413993	0.848007	-1.13924e-05	5.96847e-06	-1.04407
206	0.0453242	0.26656		0.05818	0.00199729	0.000845332	-0.0259162	-0.129639	-0.00753016	-0.000412044	-0.0553133	-0.0081325	-0.0137334	2.65677e-05	0.028038	0.000922122	-0.000922122	0.168415	0.236304	-0.410903	0.849664	-1.08422e-05	5.51549e-06	-0.970091
207	0.0481797	0.283354		0.0610337	0.00214572	0.000905583	-0.026445	-0.132935	-0.0076713	-0.00041151	-0.0560966	-0.00824655	-0.0138895	1.20505e-05	0.0252357	0.00136004	-0.00136004	0.167205	0.234219	-0.40796	0.851201	-1.03136e-05	5.08454e-06	-0.898384
208	0.051215	0.301205		0.0639833	0.00230024	0.000968334	-0.0269352	-0.136037	-0.00780309	-0.000410829	-0.0568154	-0.00835119	-0.0140317	-1.04323e-06	0.0221187	0.00178005	-0.00178005	0.166061	0.232215	-0.405182	0.852611	-9.80822e-06	4.67727e-06	-0.829225
209	0.0544415	0.320181		0.0670299	0.00246075	0.00103354	-0.027383	-0.138921	-0.00792456	-0.000409999	-0.0574677	-0.0084461	-0.0141595	-1.28065e-05	0.018705	0.00217946	-0.00217946	0.164991	0.230299	-0.402586	0.853884	-9.32775e-06	4.29514e-06	-0.762885
210	0.0578714	0.340352		0.0701746	0.00262713	0.00110115	-0.027785	-0.141571	-0.00803487	-0.000409025	-0.0580516	-0.00853104	-0.0142726	-2.33329e-05	0.0150194	0.00255581	-0.00255581	0.164002	0.228481	-0.400188	0.855016	-8.87338e-06	3.93945e-06	-0.699626
211	0.0615173	0.361795		0.073419	0.00279928	0.00117113	-0.0281383	-0.143969	-0.00813328	-0.000407903	-0.0585661	-0.00860582	-0.0143709	-3.27238e-05	0.0110931	0.00290697	-0.00290697	0.163098	0.226764	-0.397999	0.856001	-8.44614e-06	3.61112e-06	-0.639698
212	0.0653929	0.384588		0.0767654	0.00297713	0.00124345	-0.0284407	-0.146102	-0.00821919	-0.000406636	-0.0590102	-0.00867033	-0.0144542	-4.10768e-05	0.00696354	0.00323118	-0.00323118	0.162284	0.225155	-0.39603	0.856836	-8.04669e-06	3.31091e-06	-0.583326
213	0.0695126	0.408817		0.0802164	0.00316064	0.0013181	-0.0286903	-0.147959	-0.00829213	-0.000405222	-0.0593834	-0.0087245	-0.0145224	-4.8482e-05	0.00267343	0.00352705	-0.00352705	0.161563	0.223655	-0.394289	0.857517	-7.67548e-06	3.03925e-06	-0.530711
214	0.0738919	0.434572		0.0837755	0.00334981	0.00139508	-0.0288859	-0.149534	-0.00835177	-0.00040366	-0.0596857	-0.00876831	-0.0145754	-5.50237e-05	-0.00173008	0.00379362	-0.00379362	0.160938	0.222265	-0.39278	0.858045	-7.33258e-06	2.79635e-06	-0.482019
215	0.0785471	0.46195		0.0874467	0.00354472	0.00147441	-0.0290271	-0.150822	-0.00839795	-0.000401948	-0.0599174	-0.0088018	-0.0146134	-6.07805e-05	-0.00619651	0.00403035	-0.00403035	0.160409	0.220985	-0.391506	0.858419	-7.01787e-06	2.58209e-06	-0.437381
216	0.0834956	0.491053		0.0912349	0.00374546	0.00155614	-0.0291138	-0.151823	-0.00843062	-0.000400085	-0.0600791	-0.00882509	-0.0146365	-6.58286e-05	-0.0106733	0.00423706	-0.00423706	0.159976	0.219813	-0.390467	0.858641	-6.73074e-06	2.3961e-06	-0.396888
217	0.0887558	0.521989		0.0951458	0.00395222	0.00164034	-0.0291466	-0.152539	-0.0084499	-0.000398067	-0.0601722	-0.00883835	-0.0146449	-7.02376e-05	-0.0151071	0.00441399	-0.00441399	0.159638	0.218744	-0.389659	0.858715	-6.47044e-06	2.23771e-06	-0.360585
218	0.0943474	0.554875		0.0991859	0.00416524	0.00172711	-0.0291267	-0.152976	-0.00845601	-0.000395892	-0.060198	-0.00884179	-0.0146389	-7.40722e-05	-0.0194456	0.00456174	-0.00456174	0.159391	0.217773	-0.389078	0.858646	-6.23589e-06	2.10605e-06	-0.328476
219	0.100291	0.589832		0.103362	0.00438484	0.00181658	-0.0290555	-0.15314	-0.00844928	-0.000393559	-0.0601584	-0.00883566	-0.0146188	-7.73937e-05	-0.0236382	0.00468114	-0.00468114	0.159234	0.216891	-0.388715	0.858438	-6.02573e-06	2.00005e-06	-0.300517
220	0.10661	0.626991		0.107684	0.00461136	0.00190889	-0.028935	-0.153042	-0.00843014	-0.000391065	-0.0600552	-0.00882026	-0.0145851	-8.02573e-05	-0.027638	0.00477332	-0.00477332	0.159161	0.216092	-0.388563	0.858098	-5.83846e-06	1.91847e-06	-0.276624
221	0.113326	0.666492		0.112159	0.00484525	0.00200422	-0.0287674	-0.152691	-0.00839907	-0.000388403	-0.0598906	-0.00879588	-0.0145381	-8.2712e-05	-0.0314026	0.00483958	-0.00483958	0.159167	0.215366	-0.388611	0.857634	-5.67252e-06	1.85995e-06	-0.256673
222	0.120466	0.708481		0.116797	0.005087	0.00210277	-0.0285549	-0.152101	-0.0083566	-0.000385574	-0.0596666	-0.00876283	-0.0144782	-8.48073e-05	-0.0348949	0.0048813	-0.0048813	0.159247	0.214702	-0.388848	0.857051	-5.52617e-06	1.8231e-06	-0.240504
223	0.128055	0.753115		0.12161	0.00533713	0.00220475	-0.0283003	-0.151284	-0.00830328	-0.000382572	-0.0593853	-0.0087214	-0.0144058	-8.65816e-05	-0.0380841	0.00489998	-0.00489998	0.159394	0.214089	-0.389261	0.856357	-5.39758e-06	1.80647e-06	-0.227931
224	0.136122	0.800561		0.126608	0.00559625	0.00231041	-0.0280059	-0.150252	-0.00823969	-0.000379394	-0.0590487	-0.00867189	-0.0143213	-8.80751e-05	-0.0409467	0.00489709	-0.00489709	0.159602	0.213516	-0.389838	0.855558	-5.28499e-06	1.80864e-06	-0.218744
225	0.144698	0.850997		0.131802	0.00586498	0.00242	-0.0276744	-0.149017	-0.00816636	-0.000376037	-0.0586584	-0.00861452	-0.0142249	-8.93196e-05	-0.0434632	0.00487403	-0.00487403	0.159862	0.21297	-0.390566	0.854659	-5.18668e-06	1.82826e-06	-0.212722
226	0.153814	0.904609		0.137207	0.00614402	0.0025338	-0.0273082	-0.147591	-0.00808382	-0.000372496	-0.0582158	-0.00854951	-0.0141169	-9.03432e-05	-0.0456204	0.00483215	-0.00483215	0.160167	0.21244	-0.391432	0.853665	-5.10096e-06	1.86407e-06	-0.209637
227	0.163504	0.9616		0.142836	0.00643409	0.00265211	-0.0269098	-0.145986	-0.00799257	-0.000368768	-0.0577223	-0.00847704	-0.0139976	-9.11709e-05	-0.0474126	0.00477267	-0.00477267	0.160508	0.211912	-0.392422	0.852579	-5.02624e-06	1.91488e-06	-0.209257
228	0.173805	1.02218		0.148702	0.00673599	0.00277526	-0.0264815	-0.144212	-0.00789308	-0.000364848	-0.0571785	-0.00839724	-0.013867	-9.18235e-05	-0.0488387	0.00469671	-0.00469671	0.160876	0.211372	-0.393524	0.851406	-4.96098e-06	1.97962e-06	-0.21136
229	0.184755	1.08658		0.154822	0.00705056	0.00290358	-0.0260254	-0.142278	-0.00778576	-0.000360735	-0.0565852	-0.00831017	-0.0137252	-9.23176e-05	-0.0499001	0.0046052	-0.0046052	0.161262	0.210807	-0.394725	0.850145	-4.90377e-06	2.05738e-06	-0.215738
230	0.196395	1.15503		0.161213	0.0073787	0.00303744	-0.0255438	-0.140192	-0.007671	-0.000356423	-0.0559424	-0.00821586	-0.0135722	-9.26674e-05	-0.0506033	0.00449892	-0.00449892	0.161655	0.210203	-0.396011	0.848797	-4.85329e-06	2.14734e-06	-0.222193
231	0.208767	1.2278		0.167892	0.00772141	0.00317724	-0.0250384	-0.137962	-0.00754913	-0.00035191	-0.0552501	-0.0081143	-0.0134079	-9.28838e-05	-0.0509579	0.00437845	-0.00437845	0.162042	0.209544	-0.39737	0.847362	-4.80831e-06	2.24887e-06	-0.230546
232	0.22192	1.30515		0.174879	0.00807976	0.00332344	-0.0245112	-0.135594	-0.00742044	-0.000347193	-0.0545077	-0.0080054	-0.0132321	-9.29744e-05	-0.0509735	0.00424419	-0.00424419	0.162411	0.208814	-0.398789	0.845837	-4.76771e-06	2.36145e-06	-0.240636
233	0.235901	1.38738		0.182198	0.00845494	0.0034765	-0.0239637	-0.133093	-0.00728518	-0.00034227	-0.0537143	-0.00788904	-0.0130447	-9.29457e-05	-0.0506618	0.00409637	-0.00409637	0.162747	0.207997	-0.400255	0.84422	-4.73043e-06	2.48472e-06	-0.252321
234	0.250762	1.47478		0.189871	0.00884826	0.00363695	-0.0233977	-0.130464	-0.00714355	-0.000337139	-0.0528687	-0.00776502	-0.0128452	-9.28026e-05	-0.050034	0.00393503	-0.00393503	0.163034	0.207074	-0.401755	0.842506	-4.69545e-06	2.61843e-06	-0.265486
235	0.26656	1.56769		0.197926	0.00926117	0.0038054	-0.0228143	-0.127709	-0.00699571	-0.000331796	-0.0519691	-0.00763311	-0.0126333	-9.25493e-05	-0.0491013	0.00376008	-0.00376008	0.163253	0.206026	-0.403275	0.84069	-4.66179e-06	2.76242e-06	-0.280031
236	0.283354	1.66646		0.206393	0.00969531	0.00398251	-0.0222147	-0.124829	-0.00684172	-0.000326239	-0.0510133	-0.00749295	-0.0124084	-9.21875e-05	-0.0478716	0.00357114	-0.00357114	0.163384	0.20483	-0.404802	0.838764	-4.6285e-06	2.91675e-06	-0.295877
237	0.301205	1.77144		0.215307	0.0101525	0.00416901	-0.0215999	-0.121826	-0.0066816	-0.000320463	-0.0499982	-0.00734411	-0.0121698	-9.1717e-05	-0.046349	0.00336763	-0.00336763	0.163402	0.203462	-0.406322	0.836721	-4.59468e-06	3.08161e-06	-0.312964
238	0.320181	1.88304		0.224706	0.0106348	0.00436576	-0.0209705	-0.118696	-0.00651529	-0.000314461	-0.0489202	-0.00718604	-0.0119167	-9.11384e-05	-0.044534	0.00314881	-0.00314881	0.163279	0.201894	-0.40782	0.834551	-4.55944e-06	3.25731e-06	-0.33125
239	0.340352	2.00167		0.234634	0.0111446	0.0045737	-0.0203265	-0.115437	-0.00634257	-0.000308222	-0.0477742	-0.00701802	-0.0116478	-9.04542e-05	-0.0424248	0.00291371	-0.00291371	0.162984	0.200094	-0.409282	0.832241	-4.52175e-06	3.44426e-06	-0.350708
240	0.361795	2.12778		0.245141	0.0116845	0.00479393	-0.0196676	-0.112041	-0.0061631	-0.00030173	-0.0465542	-0.00683915	-0.0113617	-8.96623e-05	-0.0400169	0.00266109	-0.00266109	0.162479	0.198024	-0.410691	0.829777	-4.48063e-06	3.6431e-06	-0.371324
241	0.384588	2.26183		0.256284	0.0122576	0.00502767	-0.0189928	-0.108497	-0.00597634	-0.000294961	-0.045252	-0.00664823	-0.0110566	-8.87679e-05	-0.0373018	0.00238938	-0.00238938	0.161721	0.19564	-0.41203	0.82714	-4.43497e-06	3.85461e-06	-0.393098
242	0.408817	2.40433		0.268126	0.0128672	0.00527632	-0.0183002	-0.104791	-0.00578151	-0.000287877	-0.0438575	-0.00644378	-0.0107299	-8.77657e-05	-0.0342664	0.00209684	-0.00209684	0.160659	0.192889	-0.413281	0.824308	-4.38366e-06	4.07976e-06	-0.41604
243	0.434572	2.5558		0.280742	0.0135174	0.00554148	-0.0175867	-0.100901	-0.00557754	-0.000280433	-0.0423571	-0.00622382	-0.0103786	-8.66671e-05	-0.0308916	0.00178125	-0.00178125	0.159234	0.189706	-0.414423	0.821254	-4.32533e-06	4.3197e-06	-0.440171
244	0.46195	2.71681		0.294214	0.0142125	0.00582492	-0.016848	-0.0968003	-0.00536294	-0.000272552	-0.0407341	-0.00598587	-0.00999844	-8.54593e-05	-0.027153	0.00144015	-0.00144015	0.157375	0.18601	-0.415434	0.817943	-4.25873e-06	4.57584e-06	-0.465516
245	0.491053	2.88797		0.0736302	0.00296242	0.00123427	-0.0179039	-0.14901	-0.00813828	-0.000595133	-0.112372	-0.0165126	-0.027583	-6.75131e-05	-0.0256603	0.00551223	-0.00551223	0.377488	0.529373	-0.321399	0.459842	-4.78102e-06	5.1545e-07	-0.395089		-0.000204589	0.000143283	5.18808e-05	-0.0102239	0.0579416	0.00321938	0.000642311	0.135504	0.019924	0.0336734	7.56185e-06	-0.0950007	-0.00137375	0.00137375	-0.483806	-0.73513	0.0466436	0.410548	1.22808e-06	3.15079e-07	-0.0626831
246	0.521989	3.06992		0.0604844	0.00146918	0.000636769	0.0891915	0.311851	0.01836	0.00097705	0.0781449	0.0115109	0.0201202	-8.52272e-05	-0.174361	0.00860895	-0.00860895	0.514033	0.191717	-0.443556	0.0729657	-6.88294e-06	1.70968e-07	-0.315904		-0.0568945	-0.00156912	-0.000666813	-0.123995	-0.476547	-0.027516	-0.00141441	-0.136526	-0.0200879	-0.0343866	2.63449e-05	0.140181	-0.0050653	0.0050653	-0.494645	-0.071885	0.277756	0.46449	4.76811e-06	-5.52688e-07	-0.211077
247	0.554875	3.26332		0.22517	0.0126687	0.00514007	-0.0293229	-0.107575	-0.00637539	-0.000309458	0.00915208	0.00133323	0.00187202	-0.000164125	0.133208	-0.00750186	0.00750186	-0.566935	-0.391984	0.0470517	0.44093	7.27868e-06	3.34301e-06	-0.483118		-0.325224	-0.018496	-0.00750345	0.0644282	0.227053	0.0138232	0.000955586	0.0680292	0.0100369	0.0180381	3.54052e-05	-0.257304	0.0160582	-0.0160582	0.518075	0.145939	-0.317418	0.0471486	-1.01501e-05	-6.01531e-06	-0.363684		0.179293	0.00894679
248	0.589832	3.46891		-0.314534	-0.0169574	-0.00690488	0.0596037	0.142819	0.00896426	0.000495166	0.0342274	0.0050633	0.00954289	-0.000276411	-0.145039	0.0120309	-0.0120309	0.0924526	0.0174734	-0.355573	0.396721	-5.21135e-06	-4.77342e-06	-0.434892		0.399225	0.022604	0.00917505	-0.0931362	-0.370647	-0.021764	-0.00143239	-0.132878	-0.0195687	-0.0340353	-0.000137149	0.226334	-0.0145908	0.0145908	-0.53911	-0.00386182	0.26483	0.210452	1.32417e-05	5.13852e-06	-0.974943		0.0784801	0.00404174
249	0.626991	3.68745		-0.0681365	-0.00287114	-0.00118965	-0.00498645	-0.1428	-0.00751632	-0.00063585	-0.0909093	-0.0133519	-0.0220597	-0.000418226	-0.0420726	0.00470281	-0.00470281	-0.179918	0.1761	-0.230205	0.576253	4.21477e-06	-2.55428e-06	-0.442807		0.220457	0.013856	0.00559394	-0.0966326	-0.440813	-0.0252895	-0.00172107	-0.187906	-0.0276479	-0.0473034	-0.000274089	0.15659	-0.00940951	0.00940951	-0.540375	0.157882	0.265398	0.217539	1.59283e-05	7.02605e-07	-0.921932		-0.0218063	-0.00126256
250	0.666492	3.91976		0.0216327	0.0019514	0.000774287	-0.0283901	-0.222154	-0.0121048	-0.000898672	-0.118848	-0.0174641	-0.0291434	-0.000411174	-0.0288631	0.00304974	-0.00304974	-0.18396	0.229688	-0.194592	0.615062	6.27589e-06	-1.89387e-06	-0.43683		0.19661	0.0126693	0.0051076	-0.0959722	-0.438734	-0.0250634	-0.00172731	-0.190931	-0.0280898	-0.0479515	-0.000318381	0.132928	-0.00826611	0.00826611	-0.50232	0.193775	0.261348	0.191921	1.69466e-05	-2.86895e-07	-0.934509		-0.0481472	-0.0026577
251	0.708481	4.1667		0.0510282	0.00347386	0.00139465	-0.0347624	-0.237623	-0.0130204	-0.00095305	-0.123366	-0.0181296	-0.0303	-0.000430378	-0.0240938	0.00244553	-0.00244553	-0.165654	0.24644	-0.193817	0.630194	6.80011e-06	-1.60724e-06	-0.434091		-0.0560767	-0.00307886	-0.00125619	0.0436677	0.211521	0.0122137	0.00106347	0.170733	0.0251121	0.0427029	-3.61285e-05	-0.0146958	0.00179343	-0.00179343	-0.448638	-0.755417	-0.0716685	0.351345	-9.14497e-07	-4.02223e-07	-0.0613784		0.198384	0.0127961
252	0.753115	4.42921		0.0450906	0.00304826	0.00122229	-0.0299982	-0.213798	-0.0116349	-0.000868471	-0.113274	-0.0166445	-0.0277518	-0.000434933	-0.026061	0.00287587	-0.00287587	-0.134736	0.239043	-0.220674	0.642873	6.3006e-06	-1.53532e-06	-0.433415		-0.0539512	-0.00296916	-0.00121088	0.04429	0.211597	0.012214	0.00106256	0.170201	0.0250339	0.0425688	-3.4825e-05	-0.0164719	0.00178375	-0.00178375	-0.452412	-0.754609	-0.0721175	0.350704	-9.94279e-07	-3.79643e-07	-0.062208		0.22411	0.0141784
253	0.800561	4.70825		0.0269567	0.0019004	0.000757272	-0.0205391	-0.173029	-0.00926039	-0.000723624	-0.0961596	-0.0141258	-0.0234276	-0.000427773	-0.0329056	0.00377898	-0.00377898	-0.0891344	0.22397	-0.262933	0.657766	5.06479e-06	-1.48903e-06	-0.432863		-0.04826	-0.00267094	-0.00108889	0.0447875	0.212275	0.012242	0.00106279	0.169821	0.0249778	0.0424672	-3.66835e-05	-0.0168674	0.00166945	-0.00166945	-0.456127	-0.754039	-0.0726248	0.349565	-9.7608e-07	-3.03383e-07	-0.0624746		0.262185	0.0162039
254	0.850997	5.00487		0.0222604	0.00146417	0.000582388	-0.0140039	-0.142442	-0.00750643	-0.000617959	-0.0826563	-0.0121391	-0.0200286	-0.000423544	-0.0352042	0.0043183	-0.0043183	-0.0467619	0.212566	-0.298072	0.675547	4.20185e-06	-1.30181e-06	-0.431996		-0.0445262	-0.00247228	-0.00100765	0.044783	0.211648	0.0122029	0.00106159	0.169343	0.0249073	0.0423414	-3.4931e-05	-0.0167454	0.00158812	-0.00158812	-0.459392	-0.753583	-0.0722027	0.349337	-1.01234e-06	-2.45271e-07	-0.0629204		0.295859	0.0179915
255	0.904609	5.32017		0.149093	0.00670542	0.00276391	-0.0163036	-0.0984464	-0.00530207	-0.000196257	-0.0349527	-0.00512933	-0.00834813	-7.27637e-05	-0.0666574	0.00457976	-0.00457976	0.145859	0.148345	-0.383883	0.79513	-5.20715e-06	2.04591e-06	-0.431307		0.00697608	0.000241755	0.000100538	0.0327817	0.175939	0.0100523	0.000971421	0.161682	0.0237768	0.0402975	1.73684e-05	-0.00124505	0.000130748	-0.000130748	-0.484478	-0.761756	-0.0340383	0.350236	-8.155e-07	5.23958e-07	-0.0632966
256	0.9616	5.65534		0.160759	0.00730523	0.00300869	-0.0167279	-0.100682	-0.0054398	-0.000212339	-0.0371985	-0.00546	-0.00892151	-7.41039e-05	-0.0645321	0.00437064	-0.00437064	0.15112	0.159106	-0.388312	0.798785	-5.17214e-06	2.24545e-06	-0.429933		0.00719615	0.000272591	0.000112996	0.0319994	0.171843	0.00981638	0.000957458	0.159683	0.0234827	0.0397964	1.71471e-05	-0.00183103	8.93634e-05	-8.93634e-05	-0.489973	-0.758881	-0.0321741	0.352308	-7.78912e-07	5.23124e-07	-0.0636533
257	1.02218	6.01163		0.173765	0.00797553	0.00328218	-0.0174352	-0.104089	-0.00564669	-0.000235545	-0.0404849	-0.0059438	-0.0097571	-7.53417e-05	-0.0617216	0.00412194	-0.00412194	0.159574	0.174748	-0.39228	0.799816	-5.11448e-06	2.46603e-06	-0.428438		0.00732927	0.00029917	0.000123636	0.0308346	0.166715	0.00952079	0.000940181	0.15745	0.0231542	0.0392364	1.74666e-05	-0.00161483	4.10879e-05	-4.10879e-05	-0.495257	-0.756094	-0.029513	0.355071	-7.20495e-07	5.19119e-07	-0.0639927
258	1.08658	6.39036		0.187195	0.00866914	0.00356509	-0.0180113	-0.106601	-0.0058042	-0.000255058	-0.043082	-0.00632629	-0.010423	-7.62649e-05	-0.0584415	0.0038448	-0.0038448	0.166108	0.187259	-0.395477	0.80023	-5.04189e-06	2.69673e-06	-0.427484		0.0069244	0.000296529	0.000122318	0.0295338	0.16135	0.009212	0.000922067	0.155224	0.0228268	0.0386783	1.79745e-05	-0.00108134	-1.68256e-06	1.68256e-06	-0.500038	-0.753631	-0.0263397	0.357688	-6.57122e-07	5.04972e-07	-0.0643023
259	1.15503	6.79296		0.205681	0.00964144	0.00396084	-0.0195405	-0.115298	-0.0063136	-0.000319775	-0.0526153	-0.00772892	-0.0128208	-8.60287e-05	-0.0524585	0.00344261	-0.00344261	0.193427	0.23367	-0.399685	0.786593	-4.73373e-06	2.97069e-06	-0.405748
260	1.2278	7.22091		0.215318	0.010135	0.00416223	-0.0190579	-0.112631	-0.00617479	-0.000314851	-0.0516422	-0.00758631	-0.0125947	-8.48883e-05	-0.0499078	0.00321561	-0.00321561	0.19327	0.232179	-0.401208	0.785313	-4.71215e-06	3.15584e-06	-0.411214
261	1.30515	7.67583		0.225467	0.0106564	0.00437494	-0.0185782	-0.109881	-0.00603274	-0.000310228	-0.0506796	-0.0074453	-0.0123731	-8.34979e-05	-0.0470532	0.00296463	-0.00296463	0.193053	0.230776	-0.402183	0.782747	-4.68016e-06	3.35095e-06	-0.415846
262	1.38738	8.15941		0.236117	0.0112066	0.00459932	-0.0185719	-0.109587	-0.00603307	-0.000320742	-0.0522296	-0.00767386	-0.01278	-8.19344e-05	-0.0438025	0.00268169	-0.00268169	0.200946	0.241729	-0.401892	0.772339	-4.62503e-06	3.5504e-06	-0.419481		-0.00196323	-0.000130912	-5.32982e-05	0.0286124	0.155528	0.00890288	0.000895212	0.152007	0.0223543	0.037899	3.65688e-06	-0.00115199	0.000190519	-0.000190519	-0.504525	-0.748687	-0.0264919	0.366149	-3.87494e-07	2.83273e-07	-0.0661711
263	1.47478	8.67345		0.247219	0.0117815	0.0048337	-0.0171748	-0.101598	-0.00559493	-0.000288148	-0.0463935	-0.00681628	-0.011348	-7.9913e-05	-0.0401708	0.00237428	-0.00237428	0.184054	0.21628	-0.401905	0.777591	-4.56923e-06	3.77399e-06	-0.422073		0.00145481	3.44724e-05	1.46706e-05	0.0284923	0.156012	0.00891962	0.000898083	0.152407	0.0224129	0.0379886	9.62937e-06	-0.000696729	0.000100743	-0.000100743	-0.504336	-0.750002	-0.0250021	0.363436	-4.84803e-07	3.61366e-07	-0.0643043
264	1.56769	9.21988		0.258681	0.0123797	0.00507746	-0.0161047	-0.0952227	-0.00525178	-0.000266524	-0.0423479	-0.00622211	-0.0103654	-7.75332e-05	-0.0359914	0.00202401	-0.00202401	0.172766	0.199641	-0.400014	0.775081	-4.4814e-06	4.00121e-06	-0.423679		0.0040262	0.000161955	6.69892e-05	0.0281593	0.155354	0.00887469	0.000896775	0.152317	0.0223994	0.037959	1.35468e-05	-0.000286881	3.52501e-05	-3.52501e-05	-0.504834	-0.750522	-0.0233662	0.36201	-5.32901e-07	4.07351e-07	-0.0633486
265	1.66646	9.80073		0.270302	0.0129912	0.00532649	-0.0152453	-0.0898877	-0.00497035	-0.000252726	-0.0395631	-0.00581344	-0.00969989	-7.50195e-05	-0.0312815	0.00163479	-0.00163479	0.165326	0.189249	-0.396278	0.765919	-4.3578e-06	4.22877e-06	-0.424453		0.00590154	0.000256812	0.000105875	0.027776	0.154263	0.00880798	0.000893915	0.152039	0.0223583	0.0378853	1.57998e-05	7.87219e-06	-6.34248e-06	6.34248e-06	-0.505572	-0.750601	-0.021937	0.36142	-5.49487e-07	4.29241e-07	-0.0629862
266	1.77144	10.4182		0.281801	0.0136021	0.00557515	-0.0144702	-0.0849464	-0.00471362	-0.000243417	-0.0374927	-0.0055099	-0.00921511	-7.23803e-05	-0.0260416	0.00120796	-0.00120796	0.160059	0.182562	-0.390541	0.750647	-4.19634e-06	4.45342e-06	-0.424601		0.00725597	0.000326256	0.000134323	0.0274514	0.15324	0.00874752	0.000891433	0.151798	0.0223229	0.0378232	1.68197e-05	0.00016075	-2.72219e-05	2.72219e-05	-0.506223	-0.750503	-0.0209247	0.361275	-5.48942e-07	4.35127e-07	-0.0630038
267	1.88304	11.0745		0.292854	0.0141965	0.00581686	-0.0136725	-0.0798386	-0.00444963	-0.000235754	-0.0356775	-0.00524398	-0.00879668	-6.95183e-05	-0.020267	0.000743884	-0.000743884	0.155581	0.177467	-0.382522	0.729387	-3.99538e-06	4.67141e-06	-0.424335		0.00822873	0.00037627	0.000154812	0.0272463	0.152593	0.00871026	0.000890588	0.15174	0.0223143	0.0378084	1.70285e-05	0.000167149	-3.10545e-05	3.10545e-05	-0.506584	-0.750408	-0.0204224	0.361282	-5.42107e-07	4.3163e-07	-0.063248
268	2.00167	11.7722		0.303107	0.0147568	0.00604444	-0.0127699	-0.0741251	-0.00415337	-0.000227503	-0.0337594	-0.00496301	-0.00835533	-6.63166e-05	-0.0139578	0.000243284	-0.000243284	0.150803	0.172308	-0.371891	0.702024	-3.75328e-06	4.87814e-06	-0.423837		0.00896999	0.000413942	0.000170257	0.0271861	0.152479	0.00870459	0.000892055	0.151945	0.0223445	0.0378602	1.67206e-05	5.24736e-05	-2.24248e-05	2.24248e-05	-0.506552	-0.750432	-0.0204342	0.361227	-5.35302e-07	4.23847e-07	-0.0636014
269	2.12778	12.5139		0.312175	0.0152639	0.00625008	-0.0117057	-0.0674979	-0.00380728	-0.000217103	-0.0314904	-0.00463052	-0.00782929	-6.26465e-05	-0.00712173	-0.000292655	0.000292655	0.144954	0.165928	-0.358289	0.668239	-3.46835e-06	5.06834e-06	-0.423245		0.00958005	0.000444158	0.000182665	0.027269	0.152932	0.00873189	0.000895984	0.152433	0.0224164	0.0379835	1.61852e-05	-0.000152628	-6.12117e-06	6.12117e-06	-0.506113	-0.750628	-0.0209062	0.360987	-5.32893e-07	4.16135e-07	-0.0639805
270	2.26183	13.3022		0.319638	0.0156969	0.00642525	-0.0104449	-0.0597634	-0.0034003	-0.000203568	-0.0287186	-0.00422416	-0.00718056	-5.83966e-05	0.000224599	-0.000861774	0.000861774	0.137527	0.157592	-0.341338	0.627547	-3.13847e-06	5.23571e-06	-0.42265		0.0101188	0.000469992	0.000193294	0.0274748	0.153894	0.0087886	0.000902175	0.153181	0.0225265	0.0381718	1.56093e-05	-0.000418603	1.461e-05	-1.461e-05	-0.505314	-0.750998	-0.021748	0.360515	-5.364e-07	4.10594e-07	-0.0643282
271	2.40433	14.1403		0.325032	0.0160327	0.00656049	-0.00896912	-0.0508171	-0.00292637	-0.000186369	-0.0253658	-0.00373244	-0.00638954	-5.34768e-05	0.00805302	-0.0014609	0.0014609	0.128212	0.146884	-0.320641	0.579347	-2.76126e-06	5.3728e-06	-0.422096		0.0106237	0.00049352	0.000202991	0.0277727	0.155254	0.00886808	0.000910158	0.154135	0.0226668	0.0384114	1.50967e-05	-0.000715627	3.69668e-05	-3.69668e-05	-0.504239	-0.751515	-0.0228507	0.359819	-5.4564e-07	4.08203e-07	-0.0646123
272	2.5558	15.0311		0.327833	0.0162452	0.00664515	-0.00727183	-0.0406223	-0.00238322	-0.000165302	-0.0214078	-0.00315178	-0.0054499	-4.78186e-05	0.0163179	-0.00208529	0.00208529	0.116841	0.133617	-0.295796	0.522974	-2.33431e-06	5.47091e-06	-0.421584		0.0111159	0.000516048	0.000212284	0.0281289	0.156876	0.00896243	0.000919333	0.155225	0.0228272	0.038685	1.4686e-05	-0.00101809	5.88917e-05	-5.88917e-05	-0.50299	-0.75213	-0.0241058	0.358941	-5.59263e-07	4.09017e-07	-0.0648197
273	2.71681	15.9781		0.327459	0.0163051	0.00666722	-0.00535381	-0.0291877	-0.00177102	-0.000140353	-0.0168554	-0.00248375	-0.00436386	-4.13788e-05	0.0249482	-0.0027281	0.0027281	0.103357	0.117758	-0.266415	0.457749	-1.85563e-06	5.51993e-06	-0.421078		0.0116031	0.000538192	0.00022142	0.0285133	0.158633	0.00906435	0.000929122	0.156386	0.0229978	0.0389758	1.43679e-05	-0.00130869	7.92374e-05	-7.92374e-05	-0.501661	-0.752794	-0.0254235	0.357939	-5.75457e-07	4.12436e-07	-0.0649522
274	2.88797	16.9847		0.323262	0.0161797	0.00661335	-0.00321821	-0.0165454	-0.00109113	-0.000111548	-0.0117334	-0.001732	-0.003137	-3.4125e-05	0.0338382	-0.00337963	0.00337963	0.0877836	0.0993624	-0.232161	0.383064	-1.32454e-06	5.50845e-06	-0.420491		0.012091	0.000560388	0.000230575	0.028906	0.160435	0.00916868	0.000939103	0.157566	0.0231715	0.0392715	1.41221e-05	-0.00157929	9.77975e-05	-9.77975e-05	-0.500319	-0.753467	-0.026748	0.356869	-5.92652e-07	4.17645e-07	-0.0650188
275	3.06992	18.0547		0.314535	0.0158329	0.0064688	-0.000868211	-0.00273873	-0.000345356	-7.88668e-05	-0.00606898	-0.000900483	-0.00177515	-2.60537e-05	0.0428396	-0.00402702	0.00402702	0.0702172	0.0785373	-0.192773	0.29843	-7.42151e-07	5.42389e-06	-0.41968		0.0125783	0.000582592	0.00023973	0.0292985	0.162241	0.00927313	0.000949083	0.158744	0.0233448	0.0395665	1.3902e-05	-0.00183374	0.00011502	-0.00011502	-0.498988	-0.754128	-0.0280654	0.355772	-6.10031e-07	4.23835e-07	-0.065032
276	3.26332	19.1922		0.298232	0.0151212	0.00617468	0.000716945	0.00775194	0.000206346	-6.81888e-05	-0.00320757	-0.000481301	-0.00111632	-1.60573e-05	0.0527188	-0.00471952	0.00471952	0.0504162	0.0610488	-0.142407	0.198019	-3.82258e-08	5.22103e-06	-0.421302		0.0087146	0.00041683	0.000171103	0.0252704	0.144346	0.0082354	0.000854156	0.147573	0.0217014	0.036765	1.73481e-05	0.00114127	-9.68222e-05	9.68222e-05	-0.512551	-0.747701	-0.014069	0.364382	-4.27293e-07	3.849e-07	-0.0657239
277	3.46891	20.4013		0.276673	0.0141411	0.00577101	0.00320384	0.0224321	0.00100327	-3.4207e-05	0.00266107	0.000380343	0.000299436	-6.17853e-06	0.0613935	-0.00530672	0.00530672	0.0281544	0.0360227	-0.0905187	0.0919871	6.55783e-07	4.92298e-06	-0.422084		0.00394888	0.000196634	8.05137e-05	0.0221702	0.13024	0.00742295	0.000780479	0.13883	0.0204154	0.0345787	1.83987e-05	0.0026687	-0.000189187	0.000189187	-0.522313	-0.742048	-0.00362422	0.371632	-2.77809e-07	3.01039e-07	-0.0666975
278	3.68745	21.6866		0.251233	0.0129705	0.00528933	0.00616445	0.0397554	0.00195076	1.28919e-05	0.0107176	0.00156373	0.00226042	4.58988e-06	0.0701236	-0.0058872	0.0058872	-0.00210841	-0.000202405	-0.0344763	-0.0177074	1.38609e-06	4.56496e-06	-0.423083		-0.0166566	-0.00075822	-0.000312261	0.0087086	0.0686134	0.00387397	0.000455973	0.0999664	0.0146994	0.0248618	2.2945e-05	0.00916489	-0.000583179	0.000583179	-0.559752	-0.711836	0.0409177	0.400727	3.53141e-07	-5.60458e-08	-0.0708415
279	3.91976	23.0528		0.22122	0.0115749	0.00471555	0.00655605	0.0436071	0.0021295	-1.49649e-05	0.00721536	0.00104736	0.00134233	1.47627e-05	0.0787395	-0.00644501	0.00644501	-0.00715259	0.00744835	0.026548	-0.145259	2.18164e-06	4.11426e-06	-0.424322		0.0485358	0.00227011	0.000933193	0.0498665	0.2558	0.0146579	0.00143787	0.21568	0.0317189	0.0537992	6.77132e-06	-0.0110314	0.000647208	-0.000647208	-0.420959	-0.774725	-0.0980804	0.293418	-1.57044e-06	1.04481e-06	-0.0581695
280	4.1667	24.5052		0.172415	0.00920824	0.00374582	0.00947077	0.0596048	0.0030252	3.48688e-05	0.0143144	0.0020909	0.00309609	2.58593e-05	0.0821346	-0.00656888	0.00656888	-0.030174	-0.0213273	0.0897316	-0.272233	2.84724e-06	3.34091e-06	-0.42579		0.0327636	0.00153811	0.00063214	0.0401438	0.211992	0.0121329	0.0012101	0.189348	0.0278458	0.0472121	1.11462e-05	-0.00608152	0.000344409	-0.000344409	-0.460804	-0.768089	-0.0643207	0.323322	-1.10832e-06	7.83013e-07	-0.0613113
281	4.42921	26.049		0.121325	0.00672289	0.0027277	0.0118304	0.0727479	0.00376076	7.17621e-05	0.0195399	0.00285903	0.00438677	3.68849e-05	0.0848604	-0.00663721	0.00663721	-0.0513209	-0.0455235	0.15316	-0.397346	3.49762e-06	2.52548e-06	-0.427404		0.0289874	0.0013637	0.000560383	0.0377319	0.201107	0.0115055	0.00115372	0.182764	0.0268775	0.0455651	1.21535e-05	-0.00483932	0.000268245	-0.000268245	-0.470072	-0.76558	-0.0560303	0.330126	-9.92374e-07	7.19519e-07	-0.0620993
282	4.70825	27.6901		0.0648386	0.00395247	0.00159352	0.0137846	0.0835182	0.00437055	0.000102909	0.0236491	0.00346337	0.00541161	4.74918e-05	0.0854079	-0.00653059	0.00653059	-0.0702499	-0.0666017	0.215116	-0.517364	4.07748e-06	1.60934e-06	-0.428971		0.0278472	0.00131161	0.000538938	0.0369592	0.197632	0.0113053	0.00113616	0.180687	0.0265719	0.0450455	1.24756e-05	-0.00442757	0.000242962	-0.000242962	-0.473066	-0.764667	-0.0534093	0.332202	-9.54782e-07	7.0028e-07	-0.0623798
283	5.00487	29.4345		0.00348151	0.000918201	0.000352119	0.0152392	0.0913584	0.00482513	0.000127882	0.0265311	0.0038877	0.00614576	5.72639e-05	0.0832596	-0.00621219	0.00621219	-0.0863481	-0.0840887	0.27333	-0.627325	4.55285e-06	5.97979e-07	-0.430184		0.0277292	0.00130676	0.000536932	0.0368362	0.1971	0.0112746	0.00113418	0.180416	0.026532	0.0449775	1.25772e-05	-0.00435867	0.000238575	-0.000238575	-0.473639	-0.764446	-0.053063	0.332488	-9.49615e-07	6.98818e-07	-0.0624656
284	5.32017	31.2889		-0.0615313	-0.00232419	-0.000973565	0.0160573	0.0955071	0.00508324	0.000145309	0.0279614	0.00409907	0.00653571	6.57092e-05	0.0779617	-0.00565147	0.00565147	-0.0988498	-0.0971789	0.325007	-0.72113	4.88648e-06	-4.91552e-07	-0.430629		0.0281484	0.00132664	0.000545105	0.0370644	0.198156	0.0113355	0.00114074	0.181127	0.0266367	0.0451553	1.25438e-05	-0.00448673	0.000246547	-0.000246547	-0.472922	-0.764587	-0.0539734	0.331842	-9.623e-07	7.06537e-07	-0.0624509
285	5.65534	33.2601		-0.128195	-0.00568016	-0.0023447	0.0160879	0.0951228	0.00509908	0.000153766	0.0277179	0.00406489	0.00652854	7.21475e-05	0.0690593	-0.00481954	0.00481954	-0.106856	-0.104979	0.366494	-0.791001	5.03441e-06	-1.62965e-06	-0.430054		0.0289057	0.00136206	0.000559677	0.0375177	0.200222	0.0114547	0.0011528	0.182463	0.0268332	0.0454896	1.24082e-05	-0.00474438	0.000262821	-0.000262821	-0.471401	-0.764932	-0.0556979	0.330603	-9.86316e-07	7.199e-07	-0.0623746
286	6.01163	35.3555		-0.19325	-0.00899239	-0.00369681	0.0151917	0.0894199	0.00482969	0.000152206	0.025657	0.00376409	0.00609026	7.57094e-05	0.0562036	-0.00369849	0.00369849	-0.109444	-0.106711	0.393134	-0.827317	4.94657e-06	-2.76567e-06	-0.428576		0.0298817	0.00140758	0.000578405	0.038117	0.202931	0.0116111	0.00116835	0.184188	0.0270869	0.0459212	1.21739e-05	-0.00508244	0.000284514	-0.000284514	-0.469395	-0.765378	-0.0579384	0.32896	-1.01687e-06	7.36517e-07	-0.0622544
287	6.39036	37.5829		-0.251955	-0.0120283	-0.00493467	0.0132922	0.0779534	0.00425029	0.000140649	0.021838	0.00320541	0.00523571	7.54282e-05	0.0393504	-0.00229632	0.00229632	-0.105972	-0.102131	0.399693	-0.81964	4.57611e-06	-3.82334e-06	-0.426456		0.0309971	0.00145977	0.000599866	0.0387871	0.205934	0.0117844	0.00118538	0.18607	0.0273636	0.046392	1.18637e-05	-0.0054433	0.00030772	-0.00030772	-0.467204	-0.765835	-0.0604086	0.327104	-1.04954e-06	7.5499e-07	-0.0621134
288	6.79296	39.9506		-0.298391	-0.0144928	-0.00593763	0.0104095	0.0608163	0.00336455	0.000120181	0.0165337	0.00242886	0.00403011	7.04399e-05	0.018953	-0.000661051	0.000661051	-0.096187	-0.0915415	0.381317	-0.758896	3.89215e-06	-4.704e-06	-0.424384		0.0321059	0.00151171	0.000621222	0.0394508	0.208874	0.0119541	0.00120188	0.187877	0.0276295	0.0468443	1.14871e-05	-0.00579118	0.000330392	-0.000330392	-0.465114	-0.766232	-0.062815	0.325245	-1.0803e-06	7.7246e-07	-0.0619627
289	7.22091	42.4675		-0.326163	-0.0160623	-0.00657353	0.00668441	0.0387836	0.00221235	9.2974e-05	0.0102299	0.00150573	0.00258852	6.01522e-05	-0.00394389	0.00111432	-0.00111432	-0.0803598	-0.0758399	0.334628	-0.639655	2.89227e-06	-5.29811e-06	-0.422771		0.0330861	0.00155773	0.000640136	0.0400279	0.211389	0.0120993	0.00121584	0.189384	0.0278511	0.0472214	1.11214e-05	-0.00608344	0.000349456	-0.000349456	-0.463403	-0.766511	-0.0648729	0.323627	-1.10595e-06	7.87343e-07	-0.0618197
290	7.67583	45.143		-0.329384	-0.0164331	-0.00671856	0.00233559	0.0131051	0.000857954	6.08609e-05	0.00340119	0.000505485	0.00101993	4.44952e-05	-0.0277372	0.00289587	-0.00289587	-0.0589753	-0.0558089	0.258676	-0.462073	1.60939e-06	-5.50053e-06	-0.421654		0.0338858	0.00159547	0.000655642	0.0404771	0.213304	0.0122098	0.0012263	0.190488	0.0280135	0.0474978	1.08071e-05	-0.00629407	0.000363029	-0.000363029	-0.462194	-0.766664	-0.0664394	0.322372	-1.12487e-06	7.99084e-07	-0.0617023
291	8.15941	47.987		-0.00477444	-0.000219452	-8.99299e-05	0.0440533	0.233711	0.0133273	0.00127721	0.198421	0.0291786	0.0494229	2.55832e-05	0.00322727	-0.000253309	0.000253309	-0.48701	-0.796623	0.00635027	0.16951	-2.46066e-07	2.45108e-07	-0.0616198
292	8.67345	51.0101		-0.00488515	-0.000224649	-9.20599e-05	0.0442955	0.23479	0.0133887	0.00128232	0.198973	0.0292598	0.0495603	2.56661e-05	0.00324177	-0.000254674	0.000254674	-0.486645	-0.796883	0.00651104	0.167051	-2.45117e-07	2.44216e-07	-0.0615697
293	9.21988	54.2238		0.00813823	0.000404904	0.000165826	0.0369778	0.199866	0.0114007	0.00111732	0.179682	0.026423	0.0447591	1.99367e-05	0.00238587	-0.000204223	0.000204223	-0.496329	-0.780372	-0.00971928	0.260919	-3.71418e-07	4.11403e-07	-0.0610763
294	9.80073	57.6399		0.00691098	0.000349693	0.000143072	0.0374642	0.202328	0.0115385	0.00112691	0.180902	0.0266025	0.0450601	2.07147e-05	0.00294388	-0.000243816	0.000243816	-0.496814	-0.782282	-0.0065821	0.25134	-3.3173e-07	3.9736e-07	-0.0610479
295	10.4182	61.2712		0.00523012	0.00027025	0.00011046	0.0379011	0.204514	0.0116615	0.00113583	0.182009	0.0267651	0.045334	2.14182e-05	0.00328445	-0.000265988	0.000265988	-0.497175	-0.783971	-0.00368413	0.242602	-2.99489e-07	3.74435e-07	-0.0612614
296	11.0745	65.1313		0.0034114	0.000182224	7.43923e-05	0.0382836	0.206396	0.0117682	0.001144	0.182993	0.0269098	0.0455784	2.19973e-05	0.00342272	-0.000272663	0.000272663	-0.49734	-0.785366	-0.0013116	0.235232	-2.76868e-07	3.47835e-07	-0.0616295
297	11.7722	69.2346		0.00173248	9.96264e-05	4.05919e-05	0.0386143	0.207991	0.0118592	0.00115143	0.183862	0.0270376	0.0457951	2.24265e-05	0.00339974	-0.000267597	0.000267597	-0.497283	-0.786451	0.000376172	0.229482	-2.64256e-07	3.2231e-07	-0.0620355
298	12.5139	73.5963		0.000392294	3.27383e-05	1.32514e-05	0.0389016	0.209346	0.011937	0.00115819	0.184634	0.0271512	0.0459883	2.27077e-05	0.00327232	-0.000255529	0.000255529	-0.497017	-0.787253	0.00135652	0.225318	-2.60438e-07	3.01448e-07	-0.0623694
299	13.3022	78.2329		-0.000507874	-1.29087e-05	-5.38276e-06	0.0391574	0.210529	0.0120052	0.00116442	0.185335	0.0272543	0.0461638	2.28649e-05	0.00310241	-0.000241341	0.000241341	-0.496586	-0.78783	0.00172823	0.222461	-2.62981e-07	2.87291e-07	-0.062562
300	14.1403	83.1616		-0.000974957	-3.71509e-05	-1.52596e-05	0.039395	0.211616	0.012068	0.00117027	0.18599	0.0273506	0.0463277	2.2941e-05	0.00294644	-0.000229239	0.000229239	-0.496055	-0.788257	0.0016868	0.220454	-2.68746e-07	2.80116e-07	-0.0625992
301	15.0311	88.4008		-0.00110907	-4.45676e-05	-1.82642e-05	0.0396276	0.212681	0.0121292	0.00117591	0.186625	0.0274441	0.0464867	2.29829e-05	0.00284226	-0.000221798	0.000221798	-0.495491	-0.788618	0.00146505	0.218777	-2.74717e-07	2.78563e-07	-0.062514
302	15.9781	93.97		-0.00106768	-4.27664e-05	-1.75148e-05	0.0398633	0.21377	0.0121916	0.00118145	0.187258	0.0275371	0.0466445	2.30347e-05	0.00280472	-0.000219759	0.000219759	-0.494954	-0.788979	0.00127936	0.21699	-2.78647e-07	2.8024e-07	-0.0623642
303	16.9847	99.8901		-0.00100326	-3.93327e-05	-1.61131e-05	0.0401058	0.214902	0.012256	0.00118699	0.187896	0.027631	0.0468033	2.31192e-05	0.00282335	-0.000221958	0.000221958	-0.494476	-0.78938	0.00125699	0.214848	-2.79674e-07	2.82624e-07	-0.0622083
304	18.0547	106.183		-0.00102219	-3.96936e-05	-1.62742e-05	0.040354	0.216068	0.0123224	0.00119252	0.188539	0.0277254	0.0469631	2.32438e-05	0.002876	-0.000226495	0.000226495	-0.494062	-0.78983	0.00143658	0.212301	-2.78054e-07	2.83895e-07	-0.0620857
305	19.1922	112.873		-0.0011657	-4.61156e-05	-1.89183e-05	0.0406037	0.217246	0.0123893	0.00119804	0.189179	0.0278195	0.0471222	2.33993e-05	0.00293584	-0.000231268	0.000231268	-0.493697	-0.79031	0.00177234	0.209471	-2.74889e-07	2.83228e-07	-0.0620097
306	20.4013	119.984		-0.00140777	-5.74852e-05	-2.35844e-05	0.04085	0.218406	0.0124552	0.00120347	0.189807	0.0279119	0.0472784	2.35654e-05	0.00298434	-0.000234944	0.000234944	-0.493354	-0.790792	0.00217487	0.206558	-2.71417e-07	2.80897e-07	-0.0619722
307	21.6866	127.543		-0.00169323	-7.11439e-05	-2.91825e-05	0.0410893	0.219529	0.0125192	0.00120877	0.190417	0.0280016	0.0474301	2.37266e-05	0.00301572	-0.000237228	0.000237228	-0.493013	-0.791254	0.00256638	0.203729	-2.68467e-07	2.77744e-07	-0.0619537
308	23.0528	135.578		-0.0019699	-8.44934e-05	-3.46502e-05	0.0413218	0.220615	0.012581	0.00121395	0.191008	0.0280886	0.0475774	2.38731e-05	0.00303348	-0.000238506	0.000238506	-0.492664	-0.791683	0.00290358	0.201054	-2.66299e-07	2.74606e-07	-0.0619363
309	24.5052	144.119		-0.00221601	-9.63807e-05	-3.95183e-05	0.0415476	0.221667	0.0126409	0.00121898	0.191581	0.0281728	0.04772	2.40104e-05	0.00304718	-0.000239558	0.000239558	-0.492312	-0.792085	0.00319486	0.198516	-2.64636e-07	2.7193e-07	-0.0619114
310	26.049	153.199		-0.00243216	-0.000106789	-4.37811e-05	0.0417669	0.222686	0.0126991	0.00122386	0.192136	0.0282544	0.0478581	2.41404e-05	0.00306174	-0.00024073	0.00024073	-0.491963	-0.792462	0.00345799	0.196081	-2.63158e-07	2.69705e-07	-0.0618802
311	27.6901	162.85		-0.00263249	-0.000116389	-4.77145e-05	0.0419806	0.223678	0.0127556	0.00122859	0.192672	0.0283333	0.0479917	2.42678e-05	0.00307998	-0.000242209	0.000242209	-0.491625	-0.792822	0.00371704	0.193703	-2.61591e-07	2.67732e-07	-0.0618481
312	29.4345	173.11		-0.00283179	-0.000125927	-5.1623e-05	0.0421874	0.224638	0.0128102	0.00123315	0.193189	0.0284093	0.0481203	2.43922e-05	0.0030998	-0.000243777	0.000243777	-0.491301	-0.793167	0.00398064	0.191375	-2.59893e-07	2.65732e-07	-0.0618199
313	31.2889	184.016		-0.00303	-0.000135427	-5.55153e-05	0.0423859	0.225558	0.0128626	0.00123751	0.193683	0.0284819	0.0482432	2.45127e-05	0.00311843	-0.000245234	0.000245234	-0.490991	-0.793492	0.0042396	0.189129	-2.58222e-07	2.63701e-07	-0.0617968
314	33.2601	195.609		-0.00322274	-0.000144675	-5.93044e-05	0.0425744	0.22643	0.0129122	0.00124165	0.19415	0.0285505	0.0483594	2.46282e-05	0.0031356	-0.000246576	0.000246576	-0.490696	-0.793796	0.00448825	0.18699	-2.5664e-07	2.6171e-07	-0.0617791
315	35.3555	207.932		-0.00340345	-0.000153352	-6.2859e-05	0.0427532	0.227255	0.0129593	0.00124557	0.194591	0.0286155	0.0484693	2.4735e-05	0.0031509	-0.000247771	0.000247771	-0.490414	-0.794078	0.00471892	0.184969	-2.55185e-07	2.59826e-07	-0.0617645
316	37.5829	221.032		-0.0035723	-0.000161452	-6.61777e-05	0.0429214	0.228031	0.0130034	0.00124925	0.195004	0.0286762	0.0485721	2.48369e-05	0.00316606	-0.000248964	0.000248964	-0.49015	-0.794339	0.00493694	0.183064	-2.53807e-07	2.58096e-07	-0.0617559
317	39.9506	234.957		-0.00373147	-0.000169082	-6.93043e-05	0.0430784	0.228754	0.0130446	0.00125267	0.195388	0.0287327	0.0486677	2.49336e-05	0.00318102	-0.000250143	0.000250143	-0.489904	-0.794579	0.0051446	0.181278	-2.52477e-07	2.56473e-07	-0.0617512
318	42.4675	249.759		-0.00388236	-0.000176324	-7.22712e-05	0.0432226	0.229418	0.0130824	0.00125581	0.19574	0.0287844	0.0487553	2.50218e-05	0.00319456	-0.000251193	0.000251193	-0.489678	-0.794797	0.00533975	0.179629	-2.51207e-07	2.54893e-07	-0.0617462
319	45.143	265.494		-0.00401982	-0.000182931	-7.49781e-05	0.0433536	0.230021	0.0131168	0.00125867	0.19606	0.0288314	0.0488348	2.51014e-05	0.00320564	-0.000252057	0.000252057	-0.48947	-0.794992	0.00551347	0.178135	-2.50116e-07	2.53444e-07	-0.0617382
320	47.987	282.22		-0.0041397	-0.000188688	-7.73365e-05	0.043472	0.230564	0.0131477	0.00126124	0.196347	0.0288736	0.0489063	2.51733e-05	0.00321581	-0.000252864	0.000252864	-0.489282	-0.795164	0.00566618	0.176793	-2.49175e-07	2.52216e-07	-0.0617285
321	51.0101	300		-0.00424627	-0.000193796	-7.94293e-05	0.0435782	0.231051	0.0131755	0.00126354	0.196604	0.0289114	0.0489702	2.52363e-05	0.00322591	-0.000253653	0.000253653	-0.489114	-0.795317	0.00580569	0.175584	-2.48258e-07	2.51112e-07	-0.0617213
[truncated: 19 more columns]
